# Supplementary material for: Subclinical endometritis in dairy cattle is associated with distinct mRNA expression patterns in blood and endometrium
Source: PLoS One. 2019 Aug 2;14(8):e0220244. doi: 10.1371/journal.pone.0220244 (PMC6677313; doi:10.1371/journal.pone.0220244)
Supplement: S9 Table — (XLSX) [file pone.0220244.s015.xlsx]

## Sheet: Feuil1
Upstream Regulator	Expr Fold Change	Molecule Type	Predicted Activation State	Activation z-score	p-value of overlap	Target molecules in dataset	Mechanistic Network
beta-estradiol		chemical - endogenous mammalian		0.187	5.69e-10	ABCB1, ACSL1, ADAMTS5, APP, ART3, ATAD2, BCL2A1, BCL2L1, C3, CALCR, CALM1 (includes others), CCNI, CDH2, CDK5R1, CFB, CHEK1, COCH, COL4A5, DEFB1, EIF3A, ELF5, ELL3, EMP1, ERH, FAS, FHL1, GCHFR, GP2, GPD2, HCST, HNRNPA1, HSP90AB1, HUNK, IGF2R, IGSF1, ILF3, LDHA, LEPR, LMO7, LRP8, LTF, MAP3K8, MAPK8IP1, NPM1, NTRK1, PI3, PINK1, PRSS23, PTBP2, PTMA, PYGL, RAN, RANBP1, RTN2, RYBP, SAA1, SDC3, SELE, S…	165 (14)
tretinoin		chemical - endogenous mammalian	Activated	2.17	2.11e-07	ABHD2, ACSL1, ADAMTS5, ANXA6, APP, BCL2A1, BCL2L1, C3, CALCR, CALM1 (includes others), CCL19, CDK5R1, CDKN2C, CDKN2D, CEACAM1, COL4A5, CTNNA3, CXCR5, EYA2, FFAR2, GIMAP6, HNF4A, HOXB3, IL2, ILF3, IQCK, ITGA6, KLF1, LBP, LEPR, LTF, MAOB, MAP3K8, MAPK8, MARCKSL1, MPP6, NPM1, NTRK1, PLP1, PPARGC1A, PRKCA, PTCH1, PTMA, RAE1, RAI14, RAN, RCBTB2, RPS3, S100A10, S100A8, SFRP1, SFTPC, SIX1, SLPI, SOX4, S…	168 (16)
tanespimycin		chemical drug		-1.343	5.01e-07	BCL2A1, BCL2L1, CALM1 (includes others), FAS, HNRNPA1, HNRNPA2B1, HNRNPM, HSP90AB1, LDHA, MIF, MITF, PTCH1, PTMA	126 (16)
dexamethasone		chemical drug		1.703	7.16e-07	ABCB1, ABHD2, ACAT1, ACSL1, AGRP, APP, ARHGAP17, BCAT2, BCL2A1, BCL2L1, BZW2, C3, CALCR, CEACAM1, CEACAM8, CFB, COL11A1, COL4A5, CRIP1, DEFB1, DHRS7, ELOVL6, EYA2, FGD4, FSTL3, GPAT4, GSTM1, HCST, HMGB1, HUNK, IL2, ILF3, LBP, LDHA, LPIN2, LRP8, MAOB, MAT1A, MIF, NDP, NPM1, NPPC, NPY, OSBPL1A, PCDH19, PCSK2, PCSK5, PELP1, PF4, PI3, PPARGC1A, PRKCA, S100A10, S100A8, SAA1, SELE, SFRP1, SLC2A8, SLC39…	136 (15)
CTNNB1		transcription regulator		-1.294	9.69e-07	ABCB1, APP, BCL2L1, CALM1 (includes others), CDH2, CDKN2D, CEACAM1, COL4A5, CRIP1, CRYBG1, EPHB2, EYA2, FAS, FGF18, FSTL3, GPA33, HNF4A, HNRNPA0, IL2, ILF3, ITGA6, LHX2, MITF, NRG1, OSBPL1A, PTCH1, RAI14, S100A8, SAA1, SFRP1, SIX1, SOX4, SOX5, SPAG11B, TNFRSF11B, TRA, UPB1	145 (14)
ERBB2		kinase		1.198	1.84e-06	ADAMTS5, AGR2, BCAT2, BCL2L1, CDH2, CDKN2C, CHEK1, CRIP1, CRYBG1, DHRS7, ELF2, EMP1, EPHB2, FSTL3, GPD2, IGF2R, IL2, ITGA6, KDM5B, MIF, MITF, MXD3, NRG1, PDGFD, PHYH, PINK1, PLAC8, SFRP1, SHMT1, SLPI, SOX4, SPOCK1, SQOR, TGFBR1, TNS4, VEGFD	109 (11)
pirinixic acid		chemical toxicant		-1.253	1.32e-05	ACAT1, ACSL1, AHSG, ASL, C3, CDH2, CEACAM1, CHAF1B, CHEK1, ELOVL6, FAS, GPD2, HNF4A, IL2, LPIN2, MAP3K8, PCSK5, PEX11A, PPARGC1A, SAA1, TALDO1, TBCA, TIAM1, VEGFD	122 (11)
SYVN1		transporter		0	2.18e-05	APP, CALM1 (includes others), FAS, GNB2, HNRNPM, ITGA6, LAPTM4A, SCARA3, SLC39A10, SLC7A5, SNAP23, TNS4
EPO		cytokine		-1.166	2.92e-05	BCL2L1, BLM, BZW2, CA1, CCL19, FAS, HMGB1, IL2, KLF1, LCP1, NPM1, OSBPL1A, PRKCA, SELE, SNAP23, SSRP1, TNFRSF11B, ZNF711	126 (13)
CSF		group			8.03e-05	BCL2A1, C3, IL2
lipopolysaccharide		chemical drug	Activated	3.373	8.94e-05	ABCB1, ACLY, ACSL1, APP, BCL2A1, BCL2L1, C3, CALCR, CALM1 (includes others), CCL19, CCNI, CDH2, CDK5R1, CEACAM1, CEACAM8, CFB, CHAF1B, COL9A3, CUX2, CXCR5, DEFB1, FAS, FFAR2, GCHFR, HMGB1, HNF4A, IL2, ITGA8, LBP, LDHA, LPIN2, LTF, MAP3K8, MAPK8, MARCKSL1, MIF, NPPC, PF4, PI3, PPARGC1A, PRKCA, PTCH1, RAN, S100A8, SAA1, SCUBE2, SELE, SEMA3A, SLC39A10, SLC39A6, SLPI, SNAP23, SPAG11B, STAP2, TALDO1, …	150 (14)
conjugated linoleic acid		chemical drug		-1.982	0.000107	BCL2L1, CALCR, MAT1A, PPARGC1A, TNFRSF11B, VEGFD
IL1B		cytokine	Activated	2.175	0.000109	ADAMTS5, APP, BCL2A1, BCL2L1, C3, CCL28, CFB, FAS, FGF18, GCHFR, HMGB1, HNF4A, IL2, LBP, LCP1, LDHA, MAP3K8, MAPK8IP1, MARCKSL1, MIF, NPY, NTRK1, PCSK2, PI3, PLXDC2, PPARGC1A, RAN, S100A10, S100A8, SAA1, SCUBE2, SELE, SEMA3A, TNFRSF11B, TNFRSF1B	137 (14)
miR-21-5p (and other miRNAs w/seed AGCUUAU)		mature microrna		0.336	0.000122	ACAT1, ADNP, BCL2L1, CA1, CASTOR1, DDAH1, ELF2, FAS, FCGBP, FGD4, FGF18, KLK10, LEMD3, PHF14, RALGPS2, RNFT1, RPL31, S100A10, SOX5, SPAG11B, TCF21, TIAM1, TNFRSF11B
acetylcholine		chemical - endogenous mammalian			0.000127	IL2, NPY, RELN, SELE, TNFRSF11B	82 (10)
TNF		cytokine		0.836	0.000155	ACSL1, ADAMTS5, APP, BCL2A1, BCL2L1, BIRC7, C3, CCL19, CCL28, CD247, CDH2, CDK5R1, CDKN2C, CFB, CMIP, CXCR5, EMP1, EPHB2, FAS, FGF18, GPD2, GSTM2, HMGB1, HNF4A, HSP90AB1, IL2, IL37, IRS4, ITGA6, LBP, LDHA, MAP3K8, MAPKAP1, MARCKSL1, MIF, PEX11A, PI3, PLP1, PLXDC2, PPARGC1A, PRKCA, PRSS23, RGS14, RPS3, S100A8, SAA1, SCUBE2, SELE, SFRP1, SLPI, SMPD2, SOX4, SPOCK1, TALDO1, TGFBR1, TNFRSF11B, TNFRSF1…	147 (15)
miR-450a-1-3p (and other miRNAs w/seed UUGGGAA)		mature microrna		0	0.00017	ACAT1, BEND6, CASS4, CCL28, CDH2, CLIP3, CTNNA3, FGF18, FRMD5, GCHFR, GOLT1A, GPM6A, GSTM2, HCST, HOXB3, HUNK, IL2, IQCK, KLF1, KLHL23/PHOSPHO2-KLHL23, LMO7, MARCKSL1, MKRN2, OSBPL1A, PABPC4, PCSK2, S100A10, SFRP1, SLCO1A2, SPOCK1, SRGAP2, WFDC2, WNT2B, XRN2
miR-99a-3p (and other miRNAs w/seed AAGCUCG)		mature microrna		0.688	0.000198	AGR2, DCBLD1, EPN2, GIMAP1, ILF3, KLHL23/PHOSPHO2-KLHL23, MEGF9, PCDH19, PDGFD, PEX11A, PHC2, PHYH, PYGL, SAXO2, SFRP1, SLC2A8, SLC47A1, SNAP23, TMEFF1
IL1		group		0.687	0.000198	ADAMTS5, APP, C2, C3, CEACAM1, CFB, FAS, HMGB1, IL2, NRG1, NTRK1, PPARGC1A, SAA1, SELE, SFTPC, TGFBR1, TNFRSF11B, TNFRSF1B	138 (13)
IL2	1,385	cytokine		1.925	0.000203	BCL2A1, BCL2L1, C3, CARD10, CD247, CDK5R1, CDKN2C, CEACAM1, CXCR5, DKC1, EMP1, FAS, HCST, IL2, ITGA6, KLF1, LRMP, PLAC8, PTCH1, S100A8, SNAP23, TGFBR1, TNFRSF11B, TNFRSF13C, TNFRSF1B	127 (12)
MYCN		transcription regulator		-1.169	0.000226	ABCB1, BCL2L1, HSP90AB1, KDM5B, LDHA, NPM1, NTRK1, PTMA, RPL31, RPL35A, RPL9, RPS28, RPS3, RPS4X, S100A10, TMED9
RAC2		enzyme			0.000247	BCL2L1, CDH2, GNB2, LDHA, MIF, SLPI	74 (7)
MTPN		transcription regulator	Activated	2.804	0.000258	AHSG, BCL2A1, BCL2L1, FAS, MIF, S100A10, S100A8, TCF21	58 (7)
LEP		growth factor		-0.038	0.000265	ACAT1, ACLY, AGRP, APP, ASL, BCL2A1, BCL2L1, ELOVL6, FAS, IL2, LEPR, NPPC, NPY, PCSK2, PLP1, PPARGC1A, SELE, SMPD2, TMED9, TNFRSF11B, TTPA	125 (14)
GATA1		transcription regulator	Activated	2.147	0.00027	BCL2L1, BZW2, CA1, CDKN2C, CDKN2D, FHL1, ITGA6, KLF1, LEPR, MITF, PF4, RANBP1, TFF3, TRA	82 (7)
miR-6076 (and other miRNAs w/seed GCAUGAC)		mature microrna	Activated	3.128	0.000271	ADAMTS5, ARHGAP17, CAMK1D, CAVIN4, CPNE5, EMP1, GAR1, GIMAP6, GPM6A, HNRNPA2B1, IRS4, MATR3, MYOT, NPPC, NPY, OR2T33, OSBPL1A, PCDH17, PRKCA, RYBP, SLC2A8, SLC47A1, TMEM37
SH2B1		other			0.000273	AGRP, CDH2, NPY	76 (7)
ATM		kinase		0	0.000308	BCL2L1, BLM, CHEK1, FAS, HSP90AB1, IL2, MXD3	68 (8)
vincristine		chemical drug		-1	0.000317	BCL2L1, FAS, HSP90AB1, LCP1, MAPK8, PRKCA	47 (5)
TP63		transcription regulator		0.349	0.000338	ABCB1, AGR2, BCL2L1, BLM, CDH2, CEACAM1, EMP1, FAS, GCNT3, HIRA, LAPTM4A, MAPK8, NT5E, PELP1, PHC2, PI3, S100A8, TNS4, WFDC2	89 (8)
miR-6810-5p (and other miRNAs w/seed UGGGGAC)		mature microrna		-0.302	0.000361	ACBD7, ADAM23, ADGRA3, BCL2A1, C2, CASTOR1, CD247, CDK2AP2, CLIP3, CMIP, COL4A5, CPA6, CREB3L2, CRIP1, FGF18, GOLT1A, HCST, HNRNPA1, HSP90AB1, IGSF1, IQCK, IRS4, KCNK12, LRMP, LTF, LUZP1, MARCKSL1, MEGF9, PDE11A, PI16, PI3, PLEKHG4, RAB25, SAXO2, SDC3, SFRP1, SLC26A4, SLC7A5, SSH2, SUN5, TMC8, TNFRSF13C, TRA2A, TTC38
miR-330-5p (and other miRNAs w/seed CUCUGGG)		mature microrna		0.413	0.000378	ABHD2, AJAP1, BCL2L1, CALCR, CAVIN4, CD247, CNKSR3, CXCR5, DDAH1, DHRS12, EFNA3, FGD3, GPD2, HCST, HNRNPA1, HNRNPA2B1, ITGA8, KCNK12, KCNQ1, KLF1, KRT80, LUZP1, MAP1LC3A, NRG1, PCSK2, PI3, PRKCA, PTCH1, RALGPS2, RASAL1, RASL10B, RASL12, RCBTB2, RNF123, SPAG11B, SPOCK1, TAGLN2, TNFRSF13C, WNT2B, ZBBX, ZNF3
APBA1		transporter			0.00041	APP, LRP8
TRPC4AP		transporter			0.00043	APP, BZW2, NPM1
MAPK8	-1,283	kinase		-0.923	0.000485	ABCB1, AGRP, BCL2L1, CDH2, GSTM1, IL2, MAOB, MIF, PPARGC1A, PTCH1, SELE	98 (11)
okadaic acid		chemical toxicant		-0.633	0.000487	APP, BCL2L1, HNF4A, IL2, IRS4, MAP3K8, PRKCA, SAA1	135 (15)
semaxinib		chemical drug			0.000498	CEACAM8, FHL1, LTF, SELE, SLPI
TCF		group			0.000524	ABCB1, BCL2L1, CEACAM1, CRYBG1, FGF18, PTCH1, SAA1, SPAG11B	84 (6)
miR-505-3p (miRNAs w/seed GUCAACA)		mature microrna		1.569	0.000534	AHSG, ATP8A2, BOD1L1, CHEK1, CMIP, EIF2S2, EIF3A, FGF18, GPM6A, HKDC1, HMGB1, HNRNPM, KCNT2, LRRCC1, METTL16, NDP, NRG1, PTBP2, PTPRE, RAI14, SELE, SHMT1, STT3B, TMEM213, ZNF292, ZNF385B
calcitriol		chemical drug		0.721	0.000538	ABCB1, ACSL1, AGR2, APP, BCL2L1, C3, CALCR, CDK5R1, CHAF1B, DDAH1, DOK5, EPHB2, FAS, IL2, KLK10, LTF, PDP2, PINK1, PISD, PRKCA, S100A8, SQOR, TAGLN2, TNFRSF11B	140 (14)
CST5		other		1.291	0.000573	ANXA6, ATP2C2, CHD3, DKC1, FHL1, GAR1, HNRNPA2B1, HNRNPDL, HNRNPU, KDM5B, NT5E, NUP155, RAB25, SOX4, SSRP1
miR-652-5p (miRNAs w/seed AACCCUA)		mature microrna		1.789	0.00059	CACYBP, CCL28, CEACAM1, CRISPLD1, EMP1, GLTP, ITGA8, MAP1LC3A, PRKCA, RALGPS2, RAN, RNFT1, SSH2, STUM, TMED9, TMEM130, TMEM37, TRIML2, UBE2E2, WNT2B
KRAS		enzyme		0.863	0.00063	AMPH, ARPC3, BCL2L1, BZW2, CDH2, CEACAM1, DDAH1, FAS, GCNT3, GPC5, HIRA, HNRNPDL, LDHA, LRP8, NT5E, PHC2, RAI14, RANBP1, REST, TCERG1, TNFRSF11B, XRN2	108 (11)
benzo(a)pyrene		chemical toxicant		-0.362	0.000638	ABCB1, CDK2AP2, CDK5R1, DOK5, GSTM1, LCP1, MXD3, PDLIM1, PRKCA, RAE1, SFTPC, TCF21, VEGFD
CBX5		transcription regulator		-1	0.000639	ABCB1, AGR2, CEACAM1, GCHFR, GCNT3, KRT80, MAP1LC3A, PRSS23, TFF3
FOLR1		transporter			0.000652	BCAT2, DTD1, GIMAP1, HNRNPDL, MPP6, OSBPL1A, TAGLN2, TTC3
ERG		transcription regulator		0.447	0.000661	ARHGAP17, CAMK1D, CDKN2D, CLIP1, CUX2, FHL1, HMGB1, ITGA6, NRG1, RALGPS2, SOX4, WNT2B
SMARCA4		transcription regulator		0.048	0.0007	ABCB1, ABHD2, AGR2, ATP6V1B1, BCL2A1, BEND5, BIRC7, CDKN2D, CRYBG1, CXCR5, ELOVL6, EPHB2, FAS, FFAR2, GCHFR, GPM6A, HAPLN3, HCST, HKDC1, HNF4A, LRMP, MAOB, PTCH1, RBM4B, SFTPC
D-glucose		chemical - endogenous mammalian		-1.21	0.0007	ABCB1, ACLY, ACSL1, AGRP, ART3, BCL2L1, C3, CDK5R1, ELOVL6, FAS, FTO, HMGB1, ITGA8, KIF5C, LCP1, LDHA, MIF, NPY, PCSK2, PINK1, PPARGC1A, RDH16, SELE, SLC39A6, TALDO1	134 (14)
miR-3585-5p (and other miRNAs w/seed UCACAAG)		mature microrna		1.091	0.000704	BCL2A1, BCL2L1, CALCR, CCL19, CNKSR2, DOK5, HNRNPA1, IQCK, LDHA, LEMD3, PEX11A, RNF20, RPL9, RYBP, TMEFF1, TRA2A, TTC3, UNC50, VEGFD, WDR17, ZNF292
APOE		transporter		-0.323	0.000709	ACAT1, ACSL1, ADAMTS5, ADGRB1, ADNP, APP, EPN2, HSP90AB1, IL2, LRP8, MYBBP1A, PCSK2, RELN, S100A8, SELE, TIAM1	131 (14)
EGLN		group		-0.227	0.000749	CCL28, EFNA3, KDM5B, LDHA, MAP3K8, PEX11A, PYGL, ZNF292
PKM		kinase		0.592	0.000752	ACLY, BCL2L1, CDH2, LDHA, TGFBR1	102 (7)
tamibarotene		chemical drug		1	0.000759	CEACAM1, CEACAM8, LEPR, NTRK1
CLEC11A		growth factor			0.000841	BCL2L1, CDH2, GNB2, LDHA, MIF, SLPI	94 (7)
RV 538		chemical reagent			0.000894	ATP13A2, BCL2L1, IL2	88 (11)
lidocaine		chemical drug			0.000894	APP, BCL2L1, HMGB1
carmustine		chemical drug			0.000894	FAS, HSP90AB1, IL2
MYC		transcription regulator		-1.516	0.000909	ACAT1, ANXA6, APP, ATP13A2, BCL2A1, BCL2L1, BZW2, CDH2, CHEK1, CRIP1, DKC1, EIF2S2, EMP1, FAS, HNRNPA1, HNRNPA2B1, HNRNPU, ITGA6, LDHA, LRMP, MIF, MITF, MYBBP1A, NPM1, NPY, PLP1, PTMA, RANBP1, RPL9, RTN2, S100A10, SFRP1, SHMT1, SLC7A5, SOX5, SQOR, TAGLN2, TIAM1	152 (14)
3-deazaneplanocin		chemical drug		-1.043	0.000926	BCL2L1, FAS, IL2, PRKCA, SLPI, USP53
RELA		transcription regulator		1.357	0.00097	ABCB1, ADAMTS5, APP, BCL2A1, BCL2L1, C3, CCL19, CFB, FAS, HNF4A, IL2, KCNT2, L3MBTL2, MIF, PI3, SAA1, SELE, THOC1, TNFRSF11B	154 (14)
STAT3		transcription regulator		1.826	0.000995	AGRP, AHSG, BCL2L1, CDH2, CDKN2D, CEACAM1, CFB, CHEK1, FAS, FFAR2, HNF4A, IL2, LBP, LEPR, LTF, MITF, NPY, PPARGC1A, SAA1, SLC39A10, TFF3, TNFRSF1B, TNS4	141 (15)
INS		other		0.381	0.000997	ACLY, BCL2L1, CUL5, FAS, GPAT4, NPY, PPARGC1A, RASL12, RDH16, SMPD2	136 (15)
BCL6		transcription regulator		-1.172	0.00102	ANXA6, BCL2A1, BCL2L1, CHEK1, CXCR5, FAS, KLHL23/PHOSPHO2-KLHL23, MITF, PDP2, PRSS23, SEPT8, SOX5	86 (5)
miR-495-3p (and other miRNAs w/seed AACAAAC)		mature microrna		0.258	0.00109	ACBD7, ADGRA3, CA1, KLK10, LAPTM4A, LHX2, LRMP, POGZ, RAN, SEPT8, SLC7A5, SPTSSB, TNFRSF13C, TNFRSF1B, UPB1
evodiamine		chemical - endogenous non-mammalian		0	0.00109	ABCB1, BCL2A1, BCL2L1, SELE
miR-646 (miRNAs w/seed AGCAGCU)		mature microrna		0.408	0.00113	ABHD2, ARHGAP17, CCL19, CDK5R1, CRYBG1, DCBLD1, DKC1, ELOVL6, FAM160A1, GCNT3, GLTP, GNLY, GPR143, HNRNPA1, IQCK, IRS4, KCNK12, KLK10, LDHA, LMO7, LPIN2, LUZP1, NPM1, PISD, SCARA3, SGK2, SHMT1, SLC7A5, SOX5, TMED9, TRIML2, TTC38
SIVA1		other			0.00121	BCL2L1, IL2	56 (7)
AGPS		enzyme			0.00121	BCL2L1, IL2
C20-D3-vitamin A		chemical drug			0.00121	C3, CFB
N-ethylmaleimide		chemical reagent			0.00121	LEPR, SELE
progesterone		chemical - endogenous mammalian		-0.214	0.00126	ABCB1, ACAT1, ACSL1, ART3, BCL2L1, C3, CDH2, CFB, CREB3L2, HUNK, LDHA, LEPR, LMO7, LTF, NPY, NTRK1, PDLIM1, PISD, PNKD, PRSS23, RELN, TGFBR1, TIAM1, WFDC2	134 (13)
TNFRSF4		transmembrane receptor		1.896	0.00128	BCL2A1, BCL2L1, CXCR5, IL2	120 (13)
CD38		enzyme		0.981	0.00134	ANXA6, CRIP1, IL2, LMO7, MYADM, NT5E, PDLIM1, PPARGC1A, SLC7A5, UPB1
trichostatin A		chemical drug		-0.468	0.00135	ABCB1, ADAMTS5, ANXA6, APP, ATAD2, BCL2A1, BCL2L1, CDKN2D, CHEK1, COCH, FAS, IGSF1, IL2, LEPR, LRP8, MAPK8IP1, MAT1A, NTRK1, PRSS23, RELN, S100A10, SELE, SEMA3A, SFRP1	112 (11)
TRAF2		enzyme		-0.096	0.00138	FAS, FFAR2, IL2, MAPK8, PPARGC1A, PYGL, SELE	92 (12)
RAF1		kinase		0.643	0.00142	ATP6V1B1, CCL19, CXCR5, EMP1, FAS, HNRNPA2B1, IL2, LDHA, MAOB, NPY, RAN, TIAM1	113 (10)
TAZ		enzyme			0.00145	ADAMTS5, AMPH, CDH2, LCP1, PRSS23, SFTPC
cholesterol		chemical - endogenous mammalian		0.283	0.00148	ACAT1, ACLY, ACSL1, APP, CAMK1D, LEPR, MITF, PTCH1, RPS28, S100A8, SAA1, SLC7A5	42 (5)
ochratoxin A		chemical toxicant		0	0.0015	BCL2L1, CDH2, DDAH1, FAS
miR-583 (miRNAs w/seed AAAGAGG)		mature microrna		1.342	0.00152	BLM, CBLN2, CHAF1B, EFNA3, ERGIC3, ERH, IRS4, KLHL23/PHOSPHO2-KLHL23, LMO7, LRFN5, LRMP, LRP8, MXD3, MYADM, PLP1, PTER, RAB25, RCBTB2, SIGLEC14, TRA2A
Vegf		group		0.066	0.00152	ABCB1, BCL2A1, BIRC7, CALM1 (includes others), CDKN2C, DKC1, DOK5, EMP1, FAS, ITGA6, KLF1, LRP8, MAOB, MAP3K8, MIF, NDP, NRG1, SELE, SFRP1, TNFRSF11B, TRA	146 (16)
TGFB1		growth factor	Inhibited	-2.545	0.00152	ACLY, ADGRB1, AGR2, APP, BCL2L1, C2, C3, CALCR, CALM1 (includes others), CDH2, CDK5R1, CDKN2C, CEACAM1, CFB, COL11A1, CUL5, CXCR5, DKC1, EPHB2, FAS, FHL1, FSTL3, HAPLN3, HCST, HNF4A, HNRNPDL, IL2, ITGA6, KDM5B, LDHA, LEMD3, MITF, MPP6, MXD3, NT5E, OLFM2, PINK1, PPARGC1A, PRKCA, PRSS22, RYBP, S100A10, SELE, SEMA3A, SFRP1, SFTPC, SHMT1, SIX1, SLC7A5, SOX4, SPOCK1, SSRP1, TGFBR1, TNFRSF11B	170 (17)
diethylstilbestrol		chemical drug	Activated	2.212	0.00154	C3, CFB, EMP1, FAS, HSP90AB1, LTF, S100A8, SDF2, SIX1, SLC6A20, SLPI, WFDC2
gefitinib		chemical drug			0.00155	BCL2L1, C3, CDKN2D, CHEK1, FGF18, LTF, PF4, PINK1, SLPI, VEGFD	102 (7)
UCHL1		peptidase		-0.816	0.00158	ANXA6, BCL2L1, KLHL23/PHOSPHO2-KLHL23, PDP2, PRSS23, SEPT8
miR-4652-5p (miRNAs w/seed GGGGACU)		mature microrna		0.324	0.0016	ABHD2, ACBD7, ADAM23, ARHGAP17, BCL2A1, C2, CBLN2, CD247, CDK2AP2, CLIP3, CMIP, COL4A5, CORO2A, CRIP1, FGF18, GARNL3, GOLT1A, HCST, HSP90AB1, IQCK, KCNK12, KIAA1549L, LPIN2, LUZP1, MARCKSL1, PDLIM1, PI16, PI3, PLEKHG4, PPARGC1A, RAB25, RASL10B, SDC3, SLC7A5, TBCA, TPPP, TTC38, ZNF385B
miR-4520-3p (miRNAs w/seed UGGACAG)		mature microrna		0.186	0.00166	ACBD7, ANXA6, BCL2L1, CALM1 (includes others), CAVIN4, CRIP1, DTD1, ELF5, FTO, GIMAP1, GPATCH4, HNRNPA1, MITF, PI16, PI3, PTER, PTMA, RAB25, RASL12, SCARA3, SFTPC, SPOCK1, THNSL1, TMEM213, TPPP, UPB1, USP30, VEGFD, ZNF3
miR-6857-5p (miRNAs w/seed UGGGGAU)		mature microrna		0.164	0.00166	ADAM23, ADGRA3, ARPC3, BCL2L1, BEND6, CASTOR1, CLIP3, CPA6, CREB3L2, ELF5, ENTPD2, FTO, GOLT1A, HNRNPA1, IGSF1, IQCK, IRS4, KCNK12, KLK10, KRT80, LBP, LMO7, LRMP, LTF, LUZP1, MARCKSL1, PDE11A, PLEKHG4, PLXDC2, PTCH1, RHOV, SFRP1, SLC9A3R1, SLCO1A2, SSH2, SUN5, TRA2A
AHR		ligand-dependent nuclear receptor		0.385	0.00168	ADAMTS5, APP, BZW2, CDH2, CDKN2C, CDKN2D, COL11A1, COL9A3, FAS, HUNK, ITGA6, LBP, RDH16, SAA1, SEMA3A, TFF3	131 (12)
phorbol myristate acetate		chemical drug		0.418	0.00173	ABCB1, APP, BCL2A1, BCL2L1, BLM, C3, CALCR, CDK5R1, CDKN2D, FAS, FFAR2, FSTL3, GSTM1, HNF4A, HSP90AB1, IL2, ILF3, LEPR, MAOB, MITF, NPM1, NPY, NTRK1, PCSK2, PF4, PI3, PRKCA, PTPRE, RAE1, RANBP1, RYBP, S100A10, S100A8, SELE, SLPI, TNFRSF11B, TNFRSF1B, TRA	124 (13)
SUZ12		enzyme			0.00176	EIF3A, HNF4A, HNRNPM, ILF3, KDM5B, RAN, SLC7A5, TNFRSF11B, TNFRSF1B
IL10RA		transmembrane receptor		-0.535	0.00177	ABCB1, ACSL1, C3, CDKN2D, CFB, FAS, FHL1, GSTM1, GSTM2, IL2, MAOB, PF4, PPARGC1A, PYGL, WFDC2	83 (7)
docosahexaenoic acid		chemical drug		0.076	0.00178	APP, BCL2A1, BCL2L1, ELOVL6, FAS, IL2, SELE, SMPD2, TGFBR1, TNFRSF1B	128 (13)
IFNG		cytokine	Activated	2.137	0.00181	ABCB1, ACLY, APP, BCL2A1, BCL2L1, C2, C3, CCL19, CCL28, CDK5R1, CEACAM1, CFB, DEFB1, ENTPD2, FAS, GCHFR, HIRA, HMGB1, HSP90AB1, IL2, ITGA6, KLF1, LDHA, MAP3K8, MARCKSL1, MIF, MITF, NTRK1, PCDH17, PCSK2, PF4, PPARGC1A, PRKCA, S100A10, S100A8, SELE, SFRP1, SIX1, SLC7A5, SLPI, TGFBR1, TNFRSF11B, TNFRSF1B	136 (13)
miR-1247-3p (and other miRNAs w/seed GGGAACG)		mature microrna		1.342	0.00185	CCSER1, CPNE5, GSTM2, HAPLN3, HCST, HNRNPA1, HNRNPDL, HOXB3, KLF1, MARCKSL1, MFSD2B, MITF, MYADM, NDP, PCSK2, PHC1, PRKCA, RNFT1, RTN2, SPOCK1
miR-6841-5p (miRNAs w/seed AGGGUAC)		mature microrna		1.706	0.00185	CACYBP, CAVIN4, CCNI, FGD4, GPD2, GSTM2, IGSF1, KIAA0895, LCP1, METTL16, MPP6, PCSK5, PRKCA, PRSS12, RASL10B, RCBTB2, RPL31, SFRP1, SLC6A20, SSH2, TMEM213, ZNF3
INHBA		growth factor		-0.699	0.00186	BCL2L1, FSTL3, HMGB1, ILF3, NRG1, PCSK5, POGZ, PTBP2, S100A8, SFTPC, SOX4	57 (6)
Wnt		group		-0.762	0.0019	ADAMTS5, CDH2, GSC, PPARGC1A, SIX1
miR-4278 (miRNAs w/seed UAGGGGG)		mature microrna		0	0.00192	ACBD7, ARHGAP17, ASL, BCL2L1, CALM1 (includes others), CBLN2, CRIP1, CTNNA3, EIF3A, FGF18, GCNT3, GSTM1, HNF4A, HOXB3, IGF2R, KCNT2, KDM5B, KIF5C, LCP1, MAP1LC3A, MAPKAP1, PDE11A, PI16, PPARGC1A, PTER, SDF2, SEC14L3, SFRP1, SLCO1A2, SOX4, SPTSSB, SYNPR, TMEM130, USP53
troglitazone		chemical drug		-0.543	0.00197	ABHD2, ACSL1, ANGPTL6, BCL2L1, C3, CDKN2C, CEACAM8, HMGB1, HUNK, IL2, ITGA6, MAOB, PEX11A, PPARGC1A, SELE, SLC39A10, TALDO1	142 (17)
SGPL1		enzyme			0.00204	ABCB1, APP, BCL2L1
MDGA2		other			0.00204	ADGRB1, BCL2A1, FAS
spermine nitric oxide complex		chemical toxicant			0.00204	BCL2L1, S100A10, SELE
miR-218-5p (and other miRNAs w/seed UGUGCUU)		mature microrna		1.567	0.00209	ACSL1, ADAMTS5, BEND6, CCNI, CDH2, CIP2A, FBRSL1, FGD4, GLTP, GPD2, GPM6A, HNRNPA1, HOXB3, KCNK12, KCTD9, KIAA1024, KLHL23/PHOSPHO2-KLHL23, LCP1, LMO7, LYPD6B, MEGF9, MITF, PLXDC2, RELN, ROBO2, RYBP, SAXO2, SORCS1, SOX5, SRGAP2, TMEM132B, UBE2E2, WNT2B
IL1A		cytokine		-0.031	0.00216	ADAMTS5, APP, BCL2L1, FAS, IL2, LDHA, NPY, PI3, S100A8, SAA1, SELE, TNFRSF11B	122 (12)
SOX9		transcription regulator		-0.625	0.00219	CDH2, CREB3L2, LBP, MITF, PRKCA, SOX5
miR-5000-5p (miRNAs w/seed AGUUCAG)		mature microrna		-1.091	0.00226	CA5B, CBLN2, CCNI, CCSER1, CDKL2, CEACAM8, ELF2, HDDC2, IL37, LAPTM4A, LRMP, MPP6, PLAC8, PRSS23, PYGL, RANBP1, RCBTB2, SEPT11, SLC26A4, SNAP23, TTPA
HRAS		enzyme		0.724	0.00229	ANXA6, APP, BCL2L1, CDKN2D, CFB, FAS, FHL1, FSTL3, GIMAP1, HMGB1, HNRNPA2B1, IL2, ITGA6, LRMP, MAOB, MAP3K8, PDLIM1, PRKCA, PRSS23, PTPRE, RPS3, SOX4, SOX5	106 (12)
TAB1		enzyme		-0.594	0.00232	CFB, IL2, SAA1, SELE	91 (11)
S100A9		other		0.895	0.00232	ADAMTS5, C3, CEACAM8, ENTPD2, FAS, NRG1, PRSS12, ROBO2, S100A8, SIX1	41 (5)
EDN1		cytokine	Inhibited	-2.577	0.00237	ANXA6, BCL2A1, CDH2, LEPR, MARCKSL1, MITF, NPM1, NRG1, PRKCA, SELE, SOX5	156 (11)
PHLDA1		other			0.0024	FAS, ITGA6
AP2A1		transporter			0.0024	APP, TALDO1
miR-708-5p (and other miRNAs w/seed AGGAGCU)		mature microrna		-0.73	0.00241	ADCY2, ADGRL1, AMPH, C2CD3, CARD10, CBLN2, CCL19, CCL28, CTNNA3, CYP27C1, ENTPD2, EPN2, GCHFR, GCNT3, GPM6A, HNRNPDL, HOXB3, NRG1, NT5E, PLXDC2, PTBP2, SNAP23, SSRP1, TAGLN2, TMEM213, TNS4, UPB1, WNK3, WNT2B, ZNF385B
STAT5a/b		group	Activated	2.164	0.00252	BCL2A1, BCL2L1, CDKN2C, EMP1, IL2, LEPR, LRMP	41 (5)
hydrogen peroxide		chemical - endogenous mammalian		-1.476	0.00252	APP, BCL2A1, BCL2L1, BOD1L1, CD247, CDKN2C, FAS, HMGB1, HNRNPA1, IL2, ITGA6, MAP1LC3A, MAPK8, MAPKAP1, MIF, MITF, PPARGC1A, PTMA, RAN, RPL31	144 (14)
PPARA		ligand-dependent nuclear receptor		-0.492	0.00255	ACAT1, ACSL1, APP, ASL, BCL2L1, C2, C3, CDKN2C, CEACAM1, CHAF1B, ELOVL6, GPD2, HNF4A, IL2, PEX11A, PPARGC1A, S100A8, SAA1, TALDO1	129 (14)
celecoxib		chemical drug		-0.485	0.00267	APP, BCL2A1, BCL2L1, CHEK1, FAS, IL2, MAPK8, TNFRSF1B	112 (11)
miR-449b-3p (and other miRNAs w/seed AGCCACA)		mature microrna		1.961	0.00272	BCL2L1, CALM1 (includes others), CCNI, CDKN2D, COL11A1, CXCR5, EIF2S2, EIF3A, FTO, GARNL3, IRS4, KLF1, KRT80, LRP8, NDP, NPPC, POGZ, RBM4B, RCBTB2, SLC39A10, SPAG11B, TAGLN2, TMEM132B, TMEM213, UBE2E2, ZNF711
miR-129-5p (miRNAs w/seed UUUUUGC)		mature microrna		1.786	0.00279	BEND6, CACYBP, CALM1 (includes others), CYP27C1, DTD1, ELF2, EMP1, HMGB1, LHX2, MATR3, PTMA, SOX4
TOB1		transcription regulator		-0.555	0.0028	BCL2L1, CHEK1, IL2, PLAC8, WDHD1	102 (7)
miR-4460 (miRNAs w/seed UAGUGGU)		mature microrna		1.877	0.00282	ADAMTS5, ARHGAP17, CNKSR2, CORO2A, CRISPLD1, CTNNA3, DDAH1, FAS, GCNT3, HMGB1, KIAA1024, MATR3, RAN, REST, RYBP, SEPT11, SLC47A1, SLC7A5, SORCS1, STUM, TGFBR1, WDR17, ZBBX
CD3		complex		-0.084	0.00288	ATP8A2, BCL2A1, BCL2L1, C2, CALM1 (includes others), CD247, CEACAM1, CLIP1, ELF5, FAS, HNRNPA1, HNRNPA2B1, IL2, LCP1, MAP3K8, NPM1, PABPC4, PTMA, PYGL, RPL35A, SDF2, SLPI, TRA, TRA2A	121 (13)
miR-4316 (miRNAs w/seed GUGAGGC)		mature microrna		0.209	0.003	ARHGAP17, BCL2L1, CARD10, CPNE5, GCHFR, GLTP, KRT80, LUZP1, MAOB, MXD3, NPM1, RASAL1, RASL10B, SCARA3, SDC3, SDF2, SH2D3A, SPOCK1, STUM, TNS4, UPB1, UPK3BL1, WDR17
arginine		chemical - endogenous mammalian		0.471	0.00301	BCL2L1, CD247, PPARGC1A, SLC7A5	98 (10)
NFKB1		transcription regulator		0.87	0.00311	ABCB1, APP, BCL2A1, BCL2L1, CCL19, CFB, CXCR5, FAS, IL2, KCNT2, MAP3K8, PI3, SELE	149 (14)
camptothecin		chemical drug		0.231	0.00313	ABCB1, BCL2A1, BCL2L1, CHEK1, CRYBG1, CXCR5, FAS, IL2, MAPK8IP1, MARCKSL1, PI3, PINK1, PLAC8, PNPLA4, RGS14, SAA1, SELE, SFTPC, SLPI, TAGLN2, TNFRSF1B, TNK2, TRA2A	119 (11)
sulindac sulfide		chemical drug		-0.704	0.00317	APP, BCL2L1, LDHA, NRG1, PRSS23, RANBP1
CD 437		chemical drug	Activated	2.144	0.00322	ARPC3, ERH, FAS, HMGB1, HNRNPA1, NPM1, PHYH, RASL10B, RYBP, SOX4, XRN2
miR-2277-3p (miRNAs w/seed GACAGCG)		mature microrna		0.229	0.00323	ADNP, CALM1 (includes others), CPA6, DCBLD1, DHRS12, GIMAP6, HKDC1, HNRNPDL, IRS4, MIF, NDP, OSBPL1A, SELE, TBCA, TMEM213, TRIML2, TSPEAR, VEGFD, ZNF507
miR-4680-5p (miRNAs w/seed GAACUCU)		mature microrna		0.688	0.00331	AMPH, CCL28, COCH, CTNNA3, GIMAP1, HCST, ITGA8, MAP3K8, NPY5R, PI3, RALGPS2, SCUBE2, SELE, SH2D3A, SPTSSB, SQOR, TBCA, TMEM37, ZSCAN2
fluocinolone acetonide		chemical drug		1.342	0.00335	BCL2L1, KDM5B, PCDH19, PF4, SAA1
miR-22-3p (miRNAs w/seed AGCUGCC)		mature microrna		0.759	0.00342	ABHD2, ACLY, ADAM33, AMPH, ARHGAP17, CALCR, CAVIN4, CCNI, CDKN2C, CNKSR2, DEUP1, ELF5, ELL3, ELOVL6, EMP1, GCHFR, GPATCH4, HDDC2, KCNK12, KRT80, L3MBTL2, LPIN2, MXD3, RAN, RASL10B, RGS14, RHOV, RPS3, SCARA3, SLF2, SPOCK1, STUM, TGFBR1, THNSL1, TIAM1, TNFRSF13C, TNFRSF1B
phytohemagglutinin		chemical drug		-0.807	0.00344	AHSG, APP, CHAF1B, COL4A5, FAS, GPD2, IL2, ITGA8, LBP, NDP, NT5E, PLP1, PRKCA, SOX4	103 (9)
miR-1275 (and other miRNAs w/seed UGGGGGA)		mature microrna		-0.372	0.00344	ACBD7, ACLY, ADAM33, AJAP1, AMPH, ARHGAP17, BCL2L1, CALM1 (includes others), CARD10, CASTOR1, CDK2AP2, CLIP3, CMIP, CXCR5, DTD1, EFNA3, ENTPD2, EPN2, ERGIC3, FTO, GIMAP1, GIMAP6, GPR143, HNF4A, HOXB3, KCNK12, KLK10, LDHA, LPIN2, LRP8, LUZP1, MAT1A, METTL16, MISP, MXD3, MYADM, N4BP2, NRG1, NTRK1, PABPC4, PCDH19, PHC2, PHYH, PLP1, PRKCA, PTCH1, RGS14, S100A10, SFRP1, SLC9A3R1, SOX4, SPOCK1, SYNPR, …
miR-450b-3p (and other miRNAs w/seed UUGGGGA)		mature microrna		0.577	0.0035	ACBD7, ACSL1, ADGRA3, BEND6, CASTOR1, CEACAM8, CLIP3, CPA6, CPNE5, CREB3L2, DIP2B, FGF18, FTO, GIMAP6, GLTP, GOLT1A, HNRNPA1, IGSF1, IQCK, IRS4, KCNK12, KIAA1024, KRT80, LMO7, LRMP, LTF, LUZP1, MARCKSL1, MEGF9, MXD3, N4BP2, PCSK2, PDE11A, PRKCA, PTER, RASL10B, SFRP1, SLC6A20, SLC9A3R1, SORCS1, SSH2, SUN5, SYNPR, TNFRSF11B, TRA2A, UPB1, UPK3BL1, ZNF32
miR-7064-3p (and other miRNAs w/seed AGGGCCC)		mature microrna		-0.667	0.00354	ADAM33, ADGRB1, ADGRL1, AJAP1, ARHGAP17, BCL2L1, CARD10, CD247, CHD3, COL9A3, CPNE5, CREB3L2, CXCR5, ELOVL6, FSTL3, GCHFR, GNB2, GPA33, KCNK12, KRT80, LUZP1, MAP3K8, MARCKSL1, MYADM, NDP, NT5E, PLEKHG4, RALGPS2, RNF123, SEPT11, SHMT1, SLC26A4, SLC7A5, STUM, TNFRSF13C, TSPEAR
miR-3082-3p (and other miRNAs w/seed ACAUGGC)		mature microrna		0.2	0.00366	ACBD7, AJAP1, BCL2A1, CAMK1D, CAVIN4, CD247, CDKL2, EMP1, ERH, GCHFR, HKDC1, L3MBTL2, MATR3, MFSD2B, RALGPS2, RAN, RNF181, SCARA3, SDAD1, SEPT11, SLC39A10, TIAM1, TMEM132B, TMEM213, USP53
IGFBP2		other		0.492	0.00366	BCL2L1, COL11A1, DDAH1, ELOVL6, ITGA6
TCR		complex		0.168	0.00367	BCL2A1, BCL2L1, CXCR5, DKC1, FAS, IL2, LPIN2, MAP3K8, MAPK8, RPL31, RPL9, RPS3, RPS4X, SEMA3A, TALDO1, TNFRSF1B	141 (14)
miR-20a-3p (miRNAs w/seed CUGCAUU)		mature microrna		-0.209	0.00374	ACLY, ANKRD50, CHCHD1, ELF5, ERH, FAS, GLTP, GPATCH4, HNRNPA2B1, LMO7, PTBP2, RNF181, SEMA3A, SLC26A4, SSRP1, STT3B, SYNPR, TALDO1, TMEM132B, TRIML2, WDR17, WNT2B, ZNF3
TIMP3		other			0.00381	APP, FAS, LRP8	57 (7)
cyclopiazonic acid		chemical - endogenous non-mammalian			0.00381	BCL2A1, FAS, IL2
EZR		other		1	0.00383	BCL2L1, CDH2, FAS, HNRNPA2B1	89 (7)
TRB		transmembrane receptor		0.006	0.00383	FAS, IL2, NT5E, TRA	78 (8)
N-(3-(aminomethyl)benzyl)acetamidine		chemical reagent			0.00383	BCL2L1, CHEK1, FAS, TNFRSF1B	105 (10)
miR-6087 (miRNAs w/seed GAGGCGG)		mature microrna		0.354	0.00386	ACBD7, ARHGAP17, CASS4, CCL28, CEACAM8, CMIP, CXCR5, FBRSL1, FGD3, GLTP, HIRA, KCNK12, LCP1, METTL16, MFSD2B, MYADM, PCSK2, PRSS22, RAI14, RASL10B, RASL12, SEPT11, SLC7A5, SLF2, SNAP23, STUM, SYNPR, TNFRSF13C, TNFRSF1B, TPPP, TTC21B, TTC38
SREBF2		transcription regulator		1.253	0.00389	ACLY, ACSL1, CAMK1D, ELOVL6, PTCH1, TFF3
SRF		transcription regulator		0	0.0039	BCL2L1, EYA2, FHL1, GPATCH4, GPM6A, IL2, ITGA6, LEPR, LTF, MAT1A, NPM1, S100A8, SEMA3A, SLPI, VEGFD	15 (2)
Nfatc		group			0.00394	IL2, PPARGC1A
FOXI1		transcription regulator			0.00394	ATP6V1B1, SLC26A4
MAP4K1		kinase			0.00394	BCL2L1, IL2	103 (12)
MYRF		transcription regulator			0.00394	CEACAM1, PLP1
RTKN		other			0.00394	BCL2A1, BCL2L1	48 (6)
STK17B		kinase			0.00394	BCL2L1, IL2	97 (10)
cimetidine		chemical drug			0.00394	FAS, SELE
BW 245C		chemical reagent			0.00394	IL2, TNFRSF11B
miR-4270 (and other miRNAs w/seed CAGGGAG)		mature microrna		-1.155	0.00395	ABHD2, ACSL1, ANKRD50, ATP13A2, BCL2L1, CASTOR1, CD247, CDK2AP2, CXCR5, DCBLD1, DDAH1, EFNA3, ELF5, ERGIC3, FSTL3, GPA33, HAPLN3, HNF4A, HNRNPDL, IGSF1, ITGA6, KLK10, KRT80, LBP, MAOB, MARCKSL1, MATR3, PCSK2, PDLIM1, PHF14, PI16, PLAC8, PLP1, RNF181, S100A10, SCARA3, SDC3, SEPT11, SEPT8, SLC7A5, SLC9A3R1, STUM, SUN2, TALDO1, TMEM213, TMEM37, TTC21B, USP30
sirolimus		chemical drug		1.836	0.00395	APP, BCL2A1, BCL2L1, CHEK1, FAS, HMGB1, HNRNPU, HSP90AB1, IL2, LDHA, LEPR, NPM1, PPARGC1A, PRKCA, PTMA, RAN, RPS3, RPS4X, TNFRSF11B, VEGFD	144 (15)
miR-5092 (miRNAs w/seed AUCCACG)		mature microrna		0.943	0.00404	CACYBP, CARD10, CPA6, CRISPLD1, EIF2S2, FTO, GPD2, HNRNPA1, ITGA6, MAP3K8, NDP, PHYH, RBM4B, RELN, RHOV, SLC6A20, TRA2A, ZNF385B
miR-548b-3p (miRNAs w/seed AAGAACC)		mature microrna		-0.5	0.00407	ACBD7, CDKL2, CIP2A, CPNE5, EPN2, FAM160A1, GIMAP1, HMGB1, KIAA0895, LMO7, MAP3K8, MATR3, RPS28, SNAP23, SUN2, UBE2E2
BTNL2		transmembrane receptor		0.816	0.00416	CDKN2C, GPD2, IL2, NT5E, TGFBR1, TNFRSF1B	73 (7)
methotrexate		chemical drug		1.026	0.00419	C2, C3, CCL19, CFB, ENTPD2, FAS, LBP, MITF, PHYH, PNPLA4, SFTPC, TNFRSF11B	116 (10)
miR-6752-5p (and other miRNAs w/seed GGGGGUG)		mature microrna		0.762	0.00424	ABHD2, ACBD7, ADAM33, ADAMTS5, ADGRB1, AMPH, ARHGAP17, ATP13A2, BCL2L1, CALM1 (includes others), CARD10, CCL19, CDK2AP2, CDK5R1, CEACAM1, CLIP3, CMIP, CREB3L2, CUX2, CXCR5, DDAH1, DEUP1, EFNA3, EPN2, FAS, GIMAP6, GOLT1A, GPATCH4, GPD2, GSTM2, HCST, HNRNPA0, HOXB3, LDHA, LRRC4B, MAPKAP1, MAT1A, METTL16, MISP, NRG1, OLFM2, PHC2, PPARGC1A, PRKCA, PRSS12, PTCH1, RASL10B, RGS14, RTN2, SCARA3, SEC14L3,…
Am 580		chemical toxicant		1	0.00428	CXCR5, ITGA6, NTRK1, RAI14	29 (3)
topotecan		chemical drug		0.508	0.00429	ACSL1, C3, CHD3, FAS, PHC2, RCBTB2, RELN, ROBO2, SLC7A5, SOX4
tamoxifen		chemical drug		-1.219	0.00438	AGR2, BCL2L1, C3, CDH2, COL11A1, HSP90AB1, MIF, PRSS23, SCUBE2, SDC3, SELE, SLC7A5, SLC9A3R1	130 (15)
miR-509-3p (miRNAs w/seed GAUUGGU)		mature microrna		0.728	0.00439	BEND6, CAVIN4, CEACAM1, CTNNA3, DDAH1, EIF3A, FGF18, GIMAP1, IGSF1, MAP3K8, PEX11A, PHC1, PLP1, RAI14, SSH2, SYNPR, TNS4
PHLPP1		enzyme			0.00456	FGF18, LHX2, PRKCA
PPP2R5C		other			0.00456	BCL2A1, BCL2L1, IL2	91 (10)
SP3		transcription regulator		1.751	0.00461	ABCB1, ACSL1, CDH2, CDK5R1, CDKN2C, CEACAM1, FAS, GLTP, KLF1, MAOB, TGFBR1
SHC1		other		-0.218	0.00469	BCL2L1, CDH2, FGD4, IL2, SELE	105 (14)
SAFB		other		-0.277	0.00469	CHD3, MAP3K8, RPL35A, S100A8, TNFRSF11B
3-nitropropionic acid		chemical toxicant		-1	0.00469	APP, BCL2L1, LDHA, NPM1, NPY
miR-1206 (miRNAs w/seed GUUCAUG)		mature microrna	Activated	2.683	0.00469	CCL28, CHAF1B, CNKSR3, CPA6, CTNNA3, EIF3A, FGF18, GAR1, HCST, HDDC2, MITF, NRG1, PPARGC1A, PRSS12, SEMA3A, SEPT11, SLCO1A2, SPOCK1, TMEFF1, TMEM132B
BDNF		growth factor		1.169	0.00472	APP, BCL2L1, ELOVL6, NPY, NTRK1, PLP1, PRSS12, RELN, RPL35A, S100A10, SFRP1, TIAM1, TNFRSF11B, TTC3	67 (9)
SMO		g-protein coupled receptor			0.00474	FAS, LHX2, PTCH1, RAI14, S100A8, SOX5	89 (9)
L-glutamic acid		chemical - endogenous mammalian		-0.644	0.00476	ACLY, APP, ASL, BCL2L1, CDH2, NPY, PPARGC1A	113 (15)
BCR (complex)		complex		1.694	0.00507	BCL2A1, BCL2L1, CXCR5, FAS, IGSF1, IL2, S100A10, TNFRSF13C	127 (13)
CDKN1A		kinase		1.195	0.00511	APP, ATAD2, BCL2L1, CHAF1B, CHEK1, FAS, HNRNPA2B1, IL2, NPM1, SAA1, WDHD1	102 (9)
streptozocin		chemical drug	Inhibited	-2.053	0.00511	ABCB1, BCL2L1, ELOVL6, FAS, HNF4A, MAPK8, NPY, NT5E, PCSK2, PPARGC1A, TGFBR1	142 (15)
STAT5A		transcription regulator		1.114	0.00523	ABCB1, AGR2, BCL2A1, BCL2L1, CEACAM1, CHEK1, FAS, GCHFR, GCNT3, KRT80, MAP1LC3A, PRSS23, TFF3	136 (15)
nitric oxide		chemical - endogenous mammalian		0.64	0.00525	APP, BCL2L1, FAS, GSTM1, HSP90AB1, IL2, NPY, PPARGC1A, SELE	114 (14)
phorbol 12,13-dibutyrate		chemical - endogenous non-mammalian		1.727	0.00531	APP, BCL2L1, MAP3K8, PRKCA
IL13		cytokine		0.473	0.00537	ACSL1, BCL2A1, BCL2L1, BZW2, C3, CALCR, CD247, FAS, PPARGC1A, S100A8, SEPT11, SLC26A4, SLPI, TFF3, TNFRSF11B, TNFRSF1B	132 (13)
budesonide		chemical drug		1.633	0.00537	CDK5R1, MXD3, PDLIM1, PRKCA, RAE1, TCF21
SH3BP2		other			0.00539	CALCR, IL2, MITF
arecoline		chemical drug			0.00539	BCL2L1, IL2, TNFRSF1B	71 (7)
miR-549a (miRNAs w/seed GACAACU)		mature microrna	Activated	2.828	0.00556	ADGRA3, CCNI, HAPLN3, HMGB1, MPP6, PCSK2, PHC1, RAI14, RASL12, RBM4B, RNF20, S100A10, SLC39A6, STT3B, TGFBR1, TMEM132B, TRA2A, USP53
TNFSF12		cytokine		1.471	0.00557	BCL2L1, CCL19, CXCR5, PF4, PPARGC1A, S100A8, SELE	133 (13)
miR-349 (and other miRNAs w/seed AGCCCUG)		mature microrna		-1.961	0.00565	ACSL1, C2, CAMK1D, CD247, CHAF1B, COL11A1, CRIP1, CXCR5, DHRS12, ELF5, ELOVL6, EMP1, FFAR2, GCNT3, LAPTM4A, MAPK8IP1, MAT1A, MXD3, PHC2, SEC14L3, SNAP23, SOX4, STUM, TTC38, WNT2B, ZSCAN2
miR-30a-3p (and other miRNAs w/seed UUUCAGU)		mature microrna		0.655	0.00574	BEND6, CALM1 (includes others), CHCHD1, CNKSR2, COCH, CPA6, CTNNA3, CUL5, DEUP1, DTD1, ELL3, GPC5, HIRA, HMGB1, KLK10, LTF, MPP6, OSBPL1A, PCSK5, PLAC8, SH2D3A
TLR3		transmembrane receptor		1.311	0.00574	C3, CFB, DEFB1, FAS, HNRNPU, LPIN2, MAP3K8, NPY, S100A8, SELE, SLPI, TNFRSF1B	133 (13)
phosphatidylinositol		chemical - endogenous mammalian			0.00583	ACAT1, IL2
triamcinolone		chemical drug			0.00583	CALCR, MAT1A
CD33		other			0.00583	APP, IL2	56 (7)
CR1		transmembrane receptor			0.00583	C3, IL2
HIVEP3		transcription regulator			0.00583	CREB3L2, IL2
Muc4		other			0.00583	BCL2L1, SLPI	101 (7)
BCL2A1	1,523	other			0.00583	BCL2A1, BCL2L1
Congo Red		chemical toxicant			0.00583	APP, C3
ingenol mebutate		chemical drug			0.00583	BCL2L1, PRKCA
RAC1		enzyme		-0.351	0.00586	ABCB1, CDH2, FAS, IL2, ITGA6, MAPK8, SOX5	118 (16)
ROCK2		kinase		0.594	0.00588	APP, FAS, PI3, S100A8	56 (7)
CD4		transmembrane receptor		0.099	0.00588	BCL2L1, CXCR5, FAS, IL2	134 (15)
MAP2K7		kinase			0.00591	FAS, IL2, LMO7, MAOB, MAPK8	73 (7)
ritonavir		chemical drug			0.00607	ABCB1, ABHD2, BCL2L1, CEACAM8, HUNK, MAOB, SELE, SLC39A10	54 (3)
miR-4649-3p (miRNAs w/seed CUGAGGC)		mature microrna		-0.707	0.00614	ACBD7, ANGPTL6, BCL2L1, BEND6, CAMK1D, CCL28, CDK2AP2, CDKN2D, CEACAM8, CHD3, CNKSR3, FBRSL1, FTO, GIMAP6, GSTM1, HNF4A, IGSF1, LCP1, LTF, LYPD6B, MAT1A, MFSD2B, PHC2, PRSS12, RASL10B, RDH16, RNF181, SAXO2, TMEM37, TNFRSF13C, TNS4, ZNF77
AGN194204		chemical drug		1.463	0.00616	BCL2A1, BZW2, CDKN2C, CRYBG1, EMP1, GNB2, IL2, LRMP, PLAC8
STAT4		transcription regulator		0.164	0.00623	ANGPTL6, BCL2L1, C3, CCNI, IL2, MAP3K8, PLAC8, PYGL, RASL12, SELE, TLE6	125 (12)
miR-7974 (miRNAs w/seed GGCUGUG)		mature microrna	Activated	3.042	0.00628	ADAM33, ADCY2, AJAP1, ARHGAP17, BEND6, CA1, CCNI, CDKN2D, CEACAM1, COCH, DDAH1, DIP2B, EPHB2, EPN2, FTO, GIMAP6, GPD2, IGF2R, ITGA6, KCNK12, MAOB, MFSD2B, MKRN2, MYOT, NDP, NRG1, PDE11A, PHC2, PLP1, RASL12, RHOV, ROBO2, SDC3, SFRP1, SLC2A8, TMEM37, TNFRSF13C, TPPP, TTC38
rituximab		biologic drug			0.0063	BCL2A1, BCL2L1, FAS	89 (9)
miR-548aj-5p (and other miRNAs w/seed GCAAAAG)		mature microrna		0	0.00634	ARPC3, BEND6, CA5B, CDK2AP2, CNKSR2, DDAH1, GPM6A, GSTM2, HNRNPA1, PLAC8, PRSS23, RAE1, SFTPC, SIX1, SMKR1, SPTSSB, TTPA, ZC3H13
EGR3		transcription regulator		-0.152	0.00649	BCL2L1, LMO7, TRA, ZNF292
propofol		chemical drug		-1.091	0.00649	BCL2L1, HMGB1, IL2, PF4
miR-6882-3p (miRNAs w/seed GCUGCCU)		mature microrna	Activated	2.874	0.00651	ABHD2, AJAP1, ARHGAP17, ARPC3, C2, CNKSR2, CTNNA3, CXCR5, CYP27C1, DEUP1, ELOVL6, EMP1, FGD3, GPATCH4, HUNK, IGSF1, KCNK12, KIAA1549L, LEMD3, MEGF9, PHC2, PRSS12, PRSS23, RAN, RPS3, SIGLEC14, SLC7A5, STUM, SYNPR, TGFBR1, TMED9, TMEM132B, WNT2B, ZC3HC1, ZCCHC17
miR-4540 (miRNAs w/seed UAGUCCU)		mature microrna		1.147	0.00652	CA5B, EIF3A, FGD4, GLTP, HNRNPDL, HNRNPU, HUNK, IRS4, LPIN2, MXD3, NRG1, PTER, RTN2, SYNPR, TMEM130, TMEM213, TNFRSF11B, WNT2B, ZC3HC1
SIRT1		transcription regulator		-1.846	0.00656	ABCB1, ADAMTS5, BCL2L1, CDH2, CMIP, EIF2S2, GPAT4, IL2, KDM5B, KIF5C, MYL6B, NPY, PCSK2, PPARGC1A, TBC1D10C	127 (11)
SMAD7		transcription regulator		-0.378	0.00663	BZW2, CDH2, CDKN2C, FAS, FSTL3, ITGA6, SFTPC, TGFBR1	68 (6)
TGM2		enzyme	Activated	3.317	0.00665	BCL2A1, C3, CEACAM1, CXCR5, FFAR2, GIMAP6, ITGA6, MPP6, S100A8, SLPI, TNFRSF11B	110 (10)
6-hydroxydopamine		chemical toxicant		-1.432	0.00682	BCL2L1, C3, CEACAM1, HSP90AB1, IL2, NPY	103 (11)
miR-95-5p (miRNAs w/seed CAAUAAA)		mature microrna		-0.243	0.00682	BEND6, CALM1 (includes others), CASTOR1, CTNNA3, IL2, KCTD9, LEMD3, LRMP, PCDH17, PDE11A, RALGPS2, RYBP, SAXO2, SSH2, SYNPR, TBCA, WNT2B
PIN1		enzyme		-0.2	0.00683	BCL2A1, CDH2, MAP1LC3A, MAPK8, PPARGC1A
5-fluorouracil		chemical drug		1.745	0.00688	BCL2L1, EIF2S2, FAS, HNRNPA1, HNRNPA2B1, HSP90AB1, LDHA, RAE1, RPL31, RPL35A, RPS28, RPS4X	64 (4)
nitrofurantoin		chemical drug		0.333	0.00691	ASL, BCL2L1, C3, FAS, GSTM1, HNF4A, LBP, MAPK8, S100A10
miR-3907 (miRNAs w/seed GGUGCUC)		mature microrna		-0.192	0.00697	ABHD2, ADGRA3, ARHGAP17, CAMK1D, CDK2AP2, COL9A3, CPA6, CXCR5, CYP27C1, EMP1, EPN2, GIMAP1, HNF4A, IGSF1, LRFN5, LUZP1, PCDH17, PDE11A, PTCH1, SAXO2, SLCO1A2, SPAG11B, TFF3, TMEM213, TNFRSF13C, TPPP, VEGFD
miR-3915 (miRNAs w/seed UGAGGAA)		mature microrna		-0.18	0.00702	ABCB1, ATP6V0A2, CA1, CCL28, CEACAM8, DDAH1, DIP2B, DKC1, DOK5, ERH, FAS, FHL1, FTO, GPR143, HOXB3, IGSF1, KIAA1549L, KLK10, LBP, OLFM2, RHOV, SCARA3, SEPT11, SERPINB13, SFTPC, SLC26A4, SLCO1A2, TMEM213, TNS4, WNT2B, ZNF3
miR-4705 (and other miRNAs w/seed CAAUCAC)		mature microrna	Activated	3.153	0.00713	BEND6, CBLN2, CHAF1B, CHCHD1, ERGIC3, HNRNPA1, HNRNPDL, IRS4, NRG1, PCDH19, PEX11A, PHF14, SLC39A10, TBCA, TRAPPC13, WDHD1, ZCCHC17
ESR2		ligand-dependent nuclear receptor		0.771	0.00713	ADAMTS5, BCL2L1, C3, CDH2, CDK5R1, COL11A1, DDAH1, FHL1, KCNT2, NPY, NTRK1, PYGL, RELN, RTN2, SELE, SLC9A3R1, SOX4	171 (14)
EGFR		kinase		-1.796	0.00714	BCL2L1, BZW2, HIRA, HNRNPA1, HNRNPA2B1, HNRNPDL, ITGA6, LRP8, PTPRE, RAI14, RANBP1, SFRP1, SLPI, TCERG1, TNFRSF11B, XRN2	136 (12)
TNFRSF9		transmembrane receptor		1.214	0.00714	BCL2A1, BCL2L1, FAS, IL2	137 (14)
rasagiline		chemical drug		0.389	0.00714	APP, BCL2L1, FAS, PRKCA
BSG		transporter		-0.771	0.00714	BCL2L1, CDH2, CIP2A, IL2	148 (14)
SERPINE2		other			0.00714	CCL19, IL2, PTCH1, SELE	57 (7)
TNFRSF18		transmembrane receptor			0.0073	BCL2L1, CD247, IL2	95 (10)
LEF1		transcription regulator		0.106	0.00733	FAS, FGF18, MITF, PTCH1, TRA	84 (6)
RNF2		transcription regulator	Inhibited	-2	0.00733	HNF4A, HOXB3, PHC1, PHC2, RYBP
miR-4464 (and other miRNAs w/seed AGGUUUG)		mature microrna		0.447	0.00746	AJAP1, AMPH, CALM1 (includes others), CD247, CDK5R1, DEUP1, ELF5, FTO, HDDC2, HKDC1, IL37, IQCK, IRS4, MAPK8, MARCKSL1, OSBPL1A, PDE11A, PDP2, TBCA, USP53
miR-6776-3p (miRNAs w/seed AACCACC)		mature microrna		0	0.00746	AHSG, CYP27C1, KIAA1024, KLF1, LEMD3, LMO7, LPIN2, MITF, PDE11A, PHYH, RYBP, SAXO2, SERPINB13, SPOCK1, SYNPR, TNFRSF13C, TRIML2, USP30, WNT2B, ZCCHC17
MKL2		transcription regulator			0.00764	BCL2L1, EYA2, ITGA6, LTF, S100A8, SLPI
SMARCB1		transcription regulator	Activated	2.121	0.00774	ABCB1, ACAT1, ACSL1, AMPH, CDKN2C, CEACAM1, FAS, LBP, TCF21
propranolol		chemical drug			0.00783	APP, IL2, LEPR, PPARGC1A	91 (9)
2-deoxyglucose		chemical drug		-1.406	0.00786	ABCB1, AGRP, APP, BCL2L1, NPY	98 (10)
miR-4472 (and other miRNAs w/seed GUGGGGG)		mature microrna		-1.234	0.00796	ADAM23, ATP13A2, BCL2L1, CALM1 (includes others), CDK2AP2, CDKN2C, CLIP3, CMIP, CREB3L2, DEUP1, DTD1, EFNA3, ENTPD2, FBRSL1, GSC, HCST, IGSF1, IQCK, KCNQ1, KLK10, LHX2, METTL16, MISP, NRG1, OLFM2, PCSK2, PNKD, PRKCA, PRSS12, PTCH1, RAB25, S100A10, SUN2, TMEM213, TNFRSF13C, TNFRSF1B, TNK2, TNS4, TPPP, TTC38, ZDHHC1, ZNF385B
miR-8068 (miRNAs w/seed GUUUGUU)		mature microrna		1.46	0.00798	AJAP1, BEND6, CALM1 (includes others), CDH2, CHCHD1, CLIP3, CTNNA3, CYP27C1, ELF5, HDDC2, MKRN2, NDP, PCDH17, PDP2, PLXDC2, RALGPS2, SDF2, SIX1, SORCS1, SPTSSB, TMEFF1, TTC3, WNT2B
QRFP		other			0.00805	ACSL1, NPY
TRPV2		ion channel			0.00805	BCL2L1, FAS
ENO1		enzyme			0.00805	BCL2L1, SELE
NACC1		transcription regulator			0.00805	BCL2L1, HMGB1
FOXN3		transcription regulator			0.00805	CDH2, IQCK
VGF		growth factor			0.00805	AGRP, NPY
DDT		chemical toxicant			0.00805	IL2, LTF
miR-4475 (miRNAs w/seed AAGGGAC)		mature microrna		1	0.00827	ABHD2, ADCY2, BCL2L1, CALM1 (includes others), CDK2AP2, CREB3L2, CXCR5, DOK5, EFNA3, EMP1, IRS4, KLF1, MAOB, MARCKSL1, MYADM, PCSK2, PDLIM1, RYBP, SLC7A5, SOX4, TFF3, TTC21B, WNT2B, ZCCHC17, ZNF3
miR-95-3p (miRNAs w/seed UCAACGG)		mature microrna		-0.302	0.00827	BCAT2, CALM1 (includes others), CCDC146, CD247, CMIP, EMP1, MATR3, NRG1, RAI14, TTC3, ZNF3
MAT1A	2,339	enzyme			0.00839	FAS, MAT1A, SAA1
BHLHE40		transcription regulator			0.00839	BCL2L1, IL2, MITF	97 (10)
CD247	1,481	transmembrane receptor		-0.399	0.00841	COL4A5, EIF2S2, ELF5, IL2, TRA2A
Sn50 peptide		chemical toxicant	Inhibited	-2.126	0.00841	BCL2A1, BCL2L1, FAS, IL2, MIF	125 (12)
miR-4708-3p (miRNAs w/seed GCAAGGC)		mature microrna		-0.378	0.00842	ABCB1, ADAM23, ADAMTS5, CA5B, CDK5R1, CHD3, CNKSR3, DOK5, FGF18, GCHFR, GCNT3, KIAA1024, KRT80, MATR3, MYADM, PDGFD, RAN, RASAL1, SEC14L3, SEPT8, SNAP23, SPTSSB, SYNPR, TAGLN2, TCF21, TMEM130, TTC38, UPB1
CCR5		g-protein coupled receptor		0.975	0.00856	FAS, IL2, SLPI, TNFRSF1B	123 (13)
PXR ligand-PXR-Retinoic acid-RXRα		complex		-0.371	0.00856	ABCB1, GSTM1, GSTM2, SLCO1A2
NFKBIA		transcription regulator		-1.1	0.00867	ADAMTS5, ATP6V1B1, BCL2A1, BCL2L1, C3, CARD10, CDKN2D, FAS, IGF2R, IL2, PDLIM1, S100A8, SELE, SFRP1, SPOCK1, TNFRSF11B, TNFRSF1B	138 (15)
CD44		other		0.256	0.00871	ABCB1, BCL2L1, CCL19, EPN2, FAS, HSP90AB1, IL2, MAPK8, MYBBP1A, TIAM1	129 (14)
miR-30c-5p (and other miRNAs w/seed GUAAACA)		mature microrna		1.835	0.00873	ADGRA3, CALCR, CCL19, CNKSR2, COL9A3, DCBLD1, DDAH1, DIP2B, DOK5, EFNA3, EYA2, GPD2, HNRNPA1, HNRNPM, IRS4, ITGA6, ITGA8, KCTD9, LCP1, MATR3, N4BP2, NT5E, PCDH17, PPARGC1A, SDAD1, SEMA3A, SIX1, SOX4, TMEFF1, TRAPPC13, TTPA, WNK3, ZNF711
L-triiodothyronine		chemical - endogenous mammalian		0.546	0.00875	ACSL1, ADAMTS5, AGRP, AHSG, APP, CA1, FAS, GPD2, NPY, NTRK1, PCSK2, PPARGC1A, PYGL, RELN, TIAM1	104 (10)
miR-128-3p (and other miRNAs w/seed CACAGUG)		mature microrna		1.639	0.00881	AHSG, CACYBP, DDAH1, ELOVL6, GLTP, GSTM2, IRS4, MAP3K8, MEGF9, MPP6, NPY, PDLIM1, PF4, POGZ, PTER, RANBP1, RASL12, RELN, RYBP, SLC47A1, SRGAP2, SSH2, TGFBR1, THOC1, TMEFF1, TMEM213, UBE2E2, WNK3
miR-5008-5p (miRNAs w/seed GAGGCCC)		mature microrna		0	0.00885	ADAM23, AJAP1, ARHGAP17, BCL2L1, CARD10, CASTOR1, CCL28, CDK5R1, CDKN2D, CPNE5, EPHB2, GNB2, GPA33, HAPLN3, IRS4, KRT80, LPIN2, LUZP1, MAPK8, MAT1A, MEGF9, MXD3, NRG1, OLFM2, PLEKHG4, PRSS22, RALGPS2, RHOV, SDC3, SGK2, SIX1, SLC2A8, STUM, TAGLN2, TMC8, TMEM37, TNS4, WNT2B
AKT1		kinase		0.095	0.0089	ABCB1, ACLY, BCL2A1, BCL2L1, FAS, HNRNPM, HUNK, IL2, MATR3, PEX11A, PLP1, PPARGC1A	125 (13)
cycloheximide		chemical reagent		-0.986	0.00896	ABCB1, APP, BCL2L1, CDKN2D, FAS, HNF4A, LDHA, NPM1, PTBP2, S100A8, SELE, TGFBR1, TNFRSF11B, TRA, TRA2A	143 (14)
miR-1251-5p (miRNAs w/seed CUCUAGC)		mature microrna		0	0.00915	CCSER1, CEACAM1, CIP2A, GPAT4, GPR143, LHX2, MEGF9, RHOV, SLC26A4, SLC9A3R1, SOX4, SPTSSB, TMEM213, TNFRSF11B, USP30, WNT2B
decitabine		chemical drug		-0.163	0.00916	ABCB1, ADAM23, ADGRB1, CDH2, CDKN2D, DEFB1, FAS, HNF4A, KLK10, LEPR, MAOB, MAT1A, PTCH1, RELN, RPL9, S100A10, SFRP1, SFTPC, TGFBR1	87 (7)
miR-1267 (miRNAs w/seed CUGUUGA)		mature microrna		1.091	0.00918	BZW2, CAVIN4, CCDC146, CCL28, CLIP3, COCH, COL11A1, FGF18, HNRNPA1, HNRNPU, ITGA6, LEPR, MAPK8, PHYH, PTMA, SDF2, SFTPC, TMEM213, TPPP, UNC50, ZNF3
miR-616-3p (miRNAs w/seed GUCAUUG)		mature microrna		1.342	0.0092	ABHD2, BCAT2, CHCHD1, DOK5, ELF5, EPHB2, GPM6A, HNRNPA1, IGSF1, KIAA0895, MAT1A, PEX11A, PTER, PTMA, SELE, SFRP1, SGK2, TNFRSF11B, TTC3, ZNF711
H-7		chemical - kinase inhibitor		0.218	0.00934	ABCB1, FAS, SAA1, SELE	176 (16)
STK40		kinase			0.00934	ABCB1, FGF18, PF4, SFTPC
FAS	4,357	transmembrane receptor		-0.342	0.00938	BCL2A1, BCL2L1, CDK5R1, CRYBG1, FAS, IL2, MIF, PINK1, RGS14, SFTPC, SLPI, TAGLN2, TNFRSF11B, TNFRSF1B, TNK2	128 (14)
corticosterone		chemical - endogenous mammalian		-1.46	0.00946	AGRP, APP, MAPK8, NPY, PPARGC1A, RELN, SFRP1	60 (7)
COL18A1		other		0	0.00949	BCL2L1, CDKN2C, EPHB2, LDHA, MAPK8, SPOCK1
miR-4457 (miRNAs w/seed CACAAGG)		mature microrna		0	0.00954	BCL2L1, CASS4, CDK2AP2, CNKSR2, DOK5, FFAR2, HNRNPA1, HOMEZ, HSP90AB1, IQCK, LDHA, MARCKSL1, MXD3, PLP1, SNAP23, STT3B, SYNPR, TBCA, TMEM213, UPK3BL1
Tnf receptor		group			0.00958	C3, IL2, SELE	114 (12)
JUN/JUNB/JUND		group			0.00958	BCL2L1, C3, IL2
miR-6890-5p (miRNAs w/seed AUGGGGU)		mature microrna		1.095	0.00965	ACBD7, CAMK1D, CLIP3, CPNE5, CRIP1, ELOVL6, GIMAP1, GPR143, IGSF1, LUZP1, MEGF9, PCDH17, PCSK2, RASL10B, RYBP, S100A10, SCARA3, SEPT11, SIGLEC14, SLC6A20, SORCS1, SPOCK1, TAGLN2, TMEM37, TNFRSF13C, TNFRSF1B, TNS4, ZCCHC17, ZDHHC1, ZNF3
miR-6889-3p (and other miRNAs w/seed CUGUGCC)		mature microrna		-1.961	0.00976	ACSL1, AHSG, CA5B, CD247, ELF5, GIMAP1, GIMAP6, GPA33, GPC5, GSC, HCST, HNRNPDL, KCNQ1, KRT80, LRP8, MISP, NRG1, PHC2, RYBP, SELE, SEPT11, SIGLEC14, SLC6A20, SORCS1, TSPEAR, TTPA
miR-4525 (and other miRNAs w/seed GGGGGAU)		mature microrna		0.729	0.00982	ACBD7, ACLY, ADCY2, AJAP1, ANGPTL6, BCL2L1, CALM1 (includes others), CDK2AP2, CMIP, DTD1, EFNA3, ENTPD2, ERGIC3, FTO, GIMAP1, GIMAP6, HNF4A, HOXB3, HUNK, KCNK12, KLK10, LPIN2, MAPK8IP1, MAT1A, METTL16, MYADM, NRG1, NTRK1, PABPC4, PCDH19, PHC2, PHYH, PLP1, PRKCA, PTCH1, S100A10, SFRP1, SOX4, SPOCK1, SRGAP2, SYNPR, TAGLN2, TLE6, WNK3, ZDHHC1, ZNF32, ZNF385B
miR-5191 (miRNAs w/seed GGAUAGG)		mature microrna		-0.853	0.00993	CDK2AP2, CLIP3, CRYBG1, CUL5, EFNA3, ELF2, FAM160A1, FAS, GPA33, GPM6A, KIAA1549L, KLK10, LDHA, PCDH19, PDP2, PISD, SIGLEC14, SPTSSB, SQOR, WNT2B, ZBBX, ZNF32
miR-3064-5p (and other miRNAs w/seed GGCUGUU)		mature microrna	Activated	2.294	0.00995	ACLY, AJAP1, CA5B, CEACAM1, COCH, HNRNPA0, IGF2R, KCNK12, LEMD3, MKRN2, MYOT, PDP2, PHC2, PLXDC2, RAI14, RASL12, RCBTB2, SFRP1, SLCO1A2, SNAP23, SYNPR, TGFBR1, TMEM37
miR-541-5p (and other miRNAs w/seed AAGGAUU)		mature microrna		0	0.00998	CBLN2, ELOVL6, FFAR2, FGD4, GLTP, GSTM2, PDE11A, PDGFD, PDP2, PF4, PRSS12, SAXO2, SPOCK1, TTC21B, VEGFD, XRN2
miR-7845-5p (miRNAs w/seed AGGGACA)		mature microrna		0.539	0.0101	ABHD2, ADCY2, CDK2AP2, CLIP3, CXCR5, DOK5, EMP1, GPA33, GPC5, GSTM1, IRS4, MAOB, MAP1LC3A, MARCKSL1, MYADM, OLFM2, PCSK2, PDE11A, PDLIM1, PDP2, PLAC8, RASL12, RGS14, RYBP, SOX4, SPOCK1, TFF3, TNFRSF13C, TRAPPC13, UBE2E2, ZNF3
S-nitrosoglutathione		chemical toxicant		-0.068	0.0102	BCL2L1, IL2, S100A10, SELE
miR-183-5p (miRNAs w/seed AUGGCAC)		mature microrna		1.177	0.0102	AJAP1, ANKRD50, CAVIN4, CCL28, CDK5R1, EIF3A, EMP1, GARNL3, GIMAP1, GP2, HDDC2, HKDC1, KIAA1024, KIF5C, KLHL23/PHOSPHO2-KLHL23, LAPTM4A, MAP3K8, MAPK8IP1, NRG1, RGS14, ROBO2, RYBP, SCARA3, SERPINB13, SSRP1, WNT2B
12-(3-adamantan-1-yl-ureido) dodecanoic acid		chemical reagent		1	0.0102	BCL2L1, FAS, MAPK8IP1, TNFRSF11B, TNFRSF1B
NEUROG1		transcription regulator		-1.342	0.0102	C3, CDK5R1, LCP1, SPOCK1, SQOR
S100A8	2,525	other		0.378	0.0103	ADAMTS5, BCL2L1, ENTPD2, FAS, NRG1, PRSS12, ROBO2, S100A8, SIX1
miR-2110 (and other miRNAs w/seed UGGGGAA)		mature microrna		-0.309	0.0103	ACSL1, ADAM23, ADGRA3, ADGRL1, BCL2L1, BEND6, CASTOR1, CLIP3, CMIP, CPA6, CPNE5, CREB3L2, DEUP1, ELOVL6, GOLT1A, GPAT4, HNRNPA1, IGSF1, IQCK, IRS4, KCNK12, KLK10, LRMP, LTF, LUZP1, LYPD6B, MAOB, MARCKSL1, MXD3, PHC2, PI16, PTER, RANBP1, SERPINB13, SLC9A3R1, SSH2, SUN5, TAGLN2, TRA2A, TTC3, VEGFD, WNK3
miR-653-5p (miRNAs w/seed UGAAACA)		mature microrna		1.147	0.0105	ACAT1, BEND6, DEUP1, ELF2, ENKUR, LRFN5, MAPK8, MYL6B, PCDH19, PRSS23, RAI14, RPS28, SLC39A6, SNW1, SYNPR, TBCA, VEGFD, ZBBX, ZNF711
miR-450b-5p (miRNAs w/seed UUUGCAA)		mature microrna		1.049	0.0105	ART3, BEND6, CALM1 (includes others), CCL28, CDKN2C, CUL5, GSTM2, HMGB1, HNRNPA1, IGSF1, IQCK, LYPD6B, NRG1, PABPC4, PRSS23, RCBTB2, RPL31, SDAD1, SPTSSB
indomethacin		chemical drug		0.431	0.0105	ACSL1, ADAMTS5, APP, BCL2L1, FGF18, IL2, PRKCA, RPS28, S100A10, S100A8, SLC7A5
phosphate		chemical - endogenous mammalian		0	0.0105	ACAT1, AHSG, DHRS7, LDHA, NPM1, XRN2
3-deazaadenosine		chemical reagent			0.0106	BCL2L1, MAT1A
ganglioside GM1		chemical - endogenous mammalian			0.0106	APP, NTRK1
6-amino-4-(4-phenoxyphenylethylamino)quinazoline		chemical reagent			0.0106	C3, CDK5R1
ACACA		enzyme			0.0106	ACLY, ELOVL6
CXCR1		g-protein coupled receptor			0.0106	APP, BCL2L1
FYB1		other			0.0106	BCL2L1, IL2
BACE1		peptidase			0.0106	APP, PLP1
GHSR		g-protein coupled receptor			0.0106	AGRP, NPY
methoxychlor		chemical toxicant			0.0106	HSP90AB1, LTF
miR-3941 (and other miRNAs w/seed UACACAC)		mature microrna	Activated	2.294	0.0106	AJAP1, CACYBP, CBLN2, CDKL2, COCH, COL9A3, DCBLD1, GLTP, HAPLN3, IRS4, KIF5C, LEMD3, PCSK2, PPARGC1A, PRKCA, PRSS23, PTER, RASL12, SEC14L3, SUN2, TMEM132B, USP30, ZC3HC1
miR-4666b (miRNAs w/seed UGCAUGU)		mature microrna	Activated	2.132	0.0106	ADAM33, ADNP, AJAP1, BEND6, CCNI, COL11A1, EPHB2, EPN2, FHL1, GIMAP6, HNRNPDL, NOL8, NRG1, PLP1, SCARA3, STT3B, SYNPR, TCERG1, TGFBR1, THNSL1, WNT2B, ZNF711
rifampin		chemical drug		-1.913	0.0108	ABCB1, ABHD2, CEACAM8, HUNK, IL2, MAOB, SLC39A10, TNFRSF11B
miR-561-5p (miRNAs w/seed UCAAGGA)		mature microrna		-0.962	0.0108	ADGRA3, CCSER1, CRYBG1, DDAH1, DEUP1, FGD4, GOLT1A, GP2, GPM6A, HDDC2, LDHA, LEPR, NOL8, RAN, RGS14, RNF181, SLC6A20, SLC9A3R1, SNAP23, SQOR, STT3B, TMEM132B, TNFRSF13C, TNS4, WDHD1, WDR17, WNK3
NfkB-RelA		complex			0.0108	BCL2L1, IL2, SELE
TSPYL5		other			0.0108	DTD1, PTBP2, SEC14L3
MST1		growth factor			0.0108	BCL2L1, FAS, SOX4
WDR77		transcription regulator			0.0108	SAA1, SGK2, TFF3
mir-17		microrna		-0.468	0.0109	APP, FAS, MAPK8, TGFBR1, VEGFD
CD3E		transmembrane receptor			0.0109	FAS, IL2, MAP3K8, TNFRSF1B, TRA
triamcinolone acetonide		chemical drug		1	0.0109	ACSL1, BCL2A1, CRYBG1, MEGF9, PCDH19, PF4, SAA1, SLC9A3R1, SOX4, TRA
PIK3CG		kinase			0.011	ABCB1, CALCR, IL2, SELE
miR-4640-3p (miRNAs w/seed ACCCCCU)		mature microrna	Activated	2.414	0.0112	ACBD7, ADCY2, AJAP1, CDKL2, CMIP, CPNE5, ELOVL6, EPHB2, GPD2, GPM6A, GSC, HMGB1, HNRNPA0, HNRNPU, MITF, NPPC, PHC2, PLP1, POGZ, RAE1, RASL10B, SEC14L3, SHMT1, SOX4, STUM, TMEM132B, TRAPPC13, WNT2B, ZCCHC17
miR-374b-5p (and other miRNAs w/seed UAUAAUA)		mature microrna		-1.732	0.0114	EIF2S2, FGF18, GNB2, NPPC, PLAC8, RGS14, SMKR1, SPTSSB, TCERG1, TTPA, WDR17, ZBBX
RELB		transcription regulator		0.51	0.0116	ABCB1, BCL2L1, CCL19, IL2, MAP3K8
miR-6846-5p (and other miRNAs w/seed GGGGGCU)		mature microrna		0.535	0.0118	ACBD7, ADAM33, ADAMTSL2, ADGRB1, ADGRL1, AJAP1, ARHGAP17, ARPC3, ATP13A2, BCAT2, CASTOR1, CMIP, CPNE5, CTNNA3, EFNA3, ELF5, FBRSL1, FGD3, FHL1, FTO, GNB2, GPAT4, GPD2, GPR143, GSC, HIRA, HNF4A, HOXB3, KCNQ1, KLK10, KRT80, LTF, MAT1A, MEGF9, MFSD2B, MISP, MXD3, MYBBP1A, NRG1, PCDH19, PISD, PLEKHG4, POGZ, PRKCA, PTCH1, RAB25, RASL10B, RTN2, STUM, TBC1D10C, TNFRSF13C, TNS4, TPPP, TTC38, UPK3BL1, ZC3…
NR1I2		ligand-dependent nuclear receptor		-0.015	0.0121	ABCB1, ELOVL6, GSTM1, HNF4A, IL2, S100A8, SLCO1A2, TNFRSF11B
HGF		growth factor		1.024	0.0121	BCL2A1, BCL2L1, CALCR, CALM1 (includes others), CDKN2C, DKC1, DOK5, EMP1, ITGA6, LDHA, LRP8, MAP3K8, NRG1, SEMA3A, SFRP1, SLC9A3R1, TAGLN2, TRA
E2F1		transcription regulator		0.38	0.0121	ABCB1, ATAD2, BCL2L1, CALM1 (includes others), CDKN2C, CDKN2D, CHEK1, ERH, EYA2, FAS, FHL1, HMGB1, PHC1, PPARGC1A, RAN, RANBP1, RYBP, SELE
Calcineurin A		group			0.0122	FGF18, IL2, PPARGC1A
HSD17B4		enzyme			0.0122	ACSL1, PEX11A, PTCH1
Nfat (family)		group		1.41	0.0122	CALCR, FAS, FGF18, FHL1, IL2, SELE
Sb202190		chemical - kinase inhibitor		0.063	0.0123	ABCB1, IL2, MAP1LC3A, MAPK8, MAPKAP1, PPARGC1A, S100A8
ITGB3		transmembrane receptor			0.0123	ACLY, BCL2L1, CEACAM1, LAPTM4A, TGFBR1
IL5		cytokine		1.682	0.0126	ANXA6, BCL2L1, CEACAM1, CRIP1, FAS, LMO7, MYADM, PDLIM1, SLC7A5, SNAP23, TRA2A, UPB1
SOX4	-1,643	transcription regulator		0.115	0.0126	CDH2, EMP1, FFAR2, FHL1, LMO7, LUZP1, MARCKSL1, PYGL, TIAM1
miR-132-3p (and other miRNAs w/seed AACAGUC)		mature microrna		1.86	0.0127	ARHGAP17, CD247, HIRA, HNRNPM, HNRNPU, KDM5B, LEMD3, PLP1, PNKD, PTBP2, RAB25, RPL31, SDF2, SOX4, SOX5, SRGAP2, TBCA, TMEFF1, TTPA, ZBBX
miR-3137 (miRNAs w/seed CUGUAGC)		mature microrna		1.147	0.0128	ANXA6, BCL2L1, BEND6, CYP27C1, GIMAP1, HNRNPA0, HNRNPA1, IGSF1, IRS4, KDM5B, N4BP2, PI3, RASL12, RPL9, SLC26A4, TMEM213, TNFRSF13C, USP53, ZNF292
TNFAIP3		enzyme		-0.703	0.0129	BCL2L1, FAS, IL2, SELE
MAPK9		kinase		0.451	0.013	ACLY, GPAT4, GSTM1, IL2, LMO7, MARCKSL1, MIF, PTCH1
RUNX1		transcription regulator		-1.016	0.013	ATP8A2, FAS, IGF2R, IL2, KRT80, NTRK1, PF4, SOX5, TRA
NFKBID		transcription regulator			0.0134	CDH2, IL2
PLA2G6		enzyme			0.0134	BCL2L1, SMPD2
IL4I1		enzyme			0.0134	CD247, IL2
Ighg2b		other			0.0134	APP, IL2
DBH		enzyme			0.0134	AGRP, NPY
racemic flurbiprofen		chemical drug			0.0134	APP, IL2
geranylgeranylacetone		chemical drug			0.0134	HMGB1, MITF
tangeretin		chemical - endogenous non-mammalian			0.0134	BCL2L1, FAS
aurothioglucose		chemical drug			0.0134	LEPR, NPY
thyroid hormone		chemical - endogenous mammalian		0.011	0.0135	CCNI, DDAH1, GPD2, HSP90AB1, KLF1, PHYH, RELN, S100A10, SSRP1
EGR1		transcription regulator		-1.709	0.0135	ABCB1, APP, CDK5R1, CDKN2D, FAS, MAOB, PCSK2, PF4, TIAM1
TRA	1,397	transmembrane receptor			0.0137	FAS, IL2, TRA
ELF1		transcription regulator			0.0137	CD247, IL2, PF4
JAK1/2		group		1.342	0.0138	IL2, LHX2, LMO7, PLAC8, RGS14
RIPK2		kinase		-0.506	0.0138	ACSL1, IL2, MARCKSL1, PPARGC1A, SELE
KLF6		transcription regulator		-0.762	0.0138	BCL2L1, CDH2, HNF4A, PTCH1, TGFBR1
curcumin		chemical drug		0.367	0.0138	ABCB1, ADAMTS5, APP, BCL2L1, FAS, HMGB1, IL2, ITGA6, MARCKSL1, MIF, PPARGC1A, SELE, TGFBR1, UBE2E2
miR-1914-3p (and other miRNAs w/seed GAGGGGU)		mature microrna		1.093	0.0138	ABHD2, ADGRL1, AJAP1, ARHGAP17, ATP13A2, BEND6, BOD1L1, CALM1 (includes others), CLIP3, CORO2A, CPNE5, CXCR5, DCBLD1, DDAH1, EFNA3, ENTPD2, EPHB2, FTO, GIMAP6, GPA33, GPM6A, HCST, KIAA1024, LCP1, LYPD6B, MAP1LC3A, MITF, MYOT, OLFM2, PCDH17, PDP2, PHC2, PISD, RAB25, RNF181, SDC3, SEPT8, SIGLEC14, SRGAP2, UBE2E2, WDR17
BCL11B		transcription regulator		1.067	0.0139	IL2, MAP3K8, RELN, TGFBR1
testosterone propionate		chemical drug		1	0.0139	NPY, SAA1, SGK2, TFF3
RORC		ligand-dependent nuclear receptor			0.0139	ADGRL1, ELOVL6, GSTM2, IL2, LPIN2, RDH16, S100A8, USP53
DMRT1		transcription regulator			0.0141	CDKN2C, CDKN2D, CHEK1, FGF18, IGF2R, OSBPL1A
fatty acid		chemical - endogenous mammalian			0.0141	AGRP, AHSG, LEPR, LPIN2, NPY, S100A8
dihydrotestosterone		chemical - endogenous mammalian		-1.108	0.0143	ACLY, APP, ATAD2, ATP13A2, BCL2L1, CACYBP, CCNI, CDH2, HNRNPU, IRS4, LDHA, RPL9, RPS28, SDC3, SFTPC, SRGAP2, SSRP1, TALDO1, TGFBR1
miR-25-5p (miRNAs w/seed GGCGGAG)		mature microrna		0	0.0143	ACBD7, ADGRB1, ARHGAP17, ATP6V1B1, CASS4, CBLN2, CCL28, CEACAM8, CMIP, CYP27C1, FGF18, FTO, HAPLN3, KCNQ1, LCP1, LRRC4B, MYADM, PCDH17, PCSK2, RPS28, SNAP23, SORCS1, TNFRSF13C, TNFRSF1B, TSPEAR, TTC21B
TP53		transcription regulator	Activated	2.763	0.0144	ABCB1, ACAT1, ACLY, ADGRB1, ANXA6, APP, ASL, ATAD2, BCL2A1, BCL2L1, C2, CARD10, CD247, CDKN2D, CHD3, CHEK1, FAS, FHL1, FSTL3, GSTM1, HMGB1, HNRNPA2B1, HOMEZ, HSP90AB1, IL2, LAPTM4A, LDHA, MAP1LC3A, MAP3K8, NPM1, PDLIM1, PIK3R4, PRKCA, PTCH1, PTPRE, RPS27L, SFRP1, SLC7A5, SLPI, SQOR, TAGLN2, TGFBR1, TNFRSF1B, WDHD1
IL15		cytokine		1.556	0.0145	BCL2L1, CALM1 (includes others), CCL19, CEACAM1, FAS, GNLY, GPD2, HCST, HNRNPA2B1, IL2, LDHA, MIF, PPARGC1A, PYGL, TALDO1, TNFRSF13C
AGER		transmembrane receptor		0.744	0.0146	APP, CALCR, FAS, S100A8, SELE
miR-5699-5p (miRNAs w/seed GCCCCAA)		mature microrna		-0.174	0.0149	ADAMTSL2, AJAP1, ARHGAP17, CALM1 (includes others), CCNI, CEACAM1, CXCR5, FTO, GCNT3, GIMAP6, GPA33, HIRA, HNF4A, IRS4, ITGA6, ITGA8, KIF5C, LRP8, OSBPL1A, PRSS23, RGS14, RHOV, RNF181, SDC3, STUM, SUN2, TAGLN2, TBC1D10C, TMED9, TMEM213, TNFRSF13C, WNT2B, ZNF3
HSPA5		enzyme		0.849	0.015	ACLY, APP, BCL2L1, PLP1
Ras		group		-0.832	0.015	BCL2L1, IL2, MAOB, MITF, NPM1, NPY, RAE1
miR-758-5p (and other miRNAs w/seed GGUUGAC)		mature microrna		-0.243	0.0152	AJAP1, CCDC146, CEACAM8, DIP2B, ELF5, FGF18, GPD2, GSTM1, IGSF1, MFSD2B, PLXDC2, TCERG1, TRIML2, USP53, WNK3, WNT2B, ZBBX
tetrodotoxin		chemical drug			0.0152	FAS, PPARGC1A, TGFBR1
PEBP1		other			0.0152	ACLY, BCL2L1, ELOVL6
CD9		other			0.0152	IL2, ITGA6, WNT2B
cyanocobalamin		chemical - endogenous mammalian			0.0152	APP, PTCH1, SFRP1
miR-4268 (miRNAs w/seed GCUCCUC)		mature microrna		-1.342	0.0154	AJAP1, CCL28, CDKN2D, GIMAP6, GNB2, GPATCH4, GSC, GSTM1, HOXB3, ITGA8, KRT80, MITF, PEX11A, RASAL1, RASL12, RHOV, RNF20, SFTPC, SUN2, ZZEF1
miR-433-5p (miRNAs w/seed ACGGUGA)		mature microrna		-0.535	0.0154	ABHD2, CYP27C1, DDAH1, GCHFR, GSC, HNF4A, IGF2R, KCTD9, MFSD2B, RDH16, SLC6A20, TNFRSF13C, TTC21B, ZZEF1
Il3		cytokine		-0.02	0.0154	BCL2L1, FAS, LTF, SNAP23, TNFRSF1B
NEUROG3		transcription regulator	Inhibited	-2.236	0.0154	CDH2, EIF3A, IGF2R, NTRK1, SEMA3A
miR-7161-3p (miRNAs w/seed AGAUCUU)		mature microrna		0	0.0158	ACLY, CAVIN4, ELF2, FAS, GAR1, KCTD9, LAPTM4A, LDHA, LHX2, MAT1A, SERPINB13, SNAP23, TBCA, ZNF711
miR-191-3p (miRNAs w/seed CUGCGCU)		mature microrna		1.667	0.0158	CD247, EIF3A, HMGB1, PDP2, PEX11A, PHC1, PHC2, SLC7A5, TMEM132B
miR-4723-5p (and other miRNAs w/seed GGGGGAG)		mature microrna		1.213	0.016	ACLY, ADAM33, ADAMTS5, ADAMTSL2, AJAP1, ATP13A2, ATP6V1B1, BCL2L1, CALM1 (includes others), CCL28, CCNI, CDK2AP2, CMIP, CREB3L2, CUL5, DTD1, EFNA3, ENTPD2, ERGIC3, FGF18, FTO, GIMAP1, GIMAP6, GSTM1, HNF4A, HNRNPA1, HSP90AB1, IGF2R, IGSF1, IRS4, KCNK12, KLK10, KRT80, LRP8, MAT1A, METTL16, MITF, MYADM, NRG1, NTRK1, PABPC4, PCDH19, PCSK2, PDE11A, PHC2, PHYH, PLP1, POGZ, PRKCA, PTCH1, S100A10, SCARA3…
8-chlorophenylthio-adenosine 3',5'-cyclic monophosphate		chemical - kinase inhibitor		0.283	0.0161	BCAT2, LPIN2, PPARGC1A, S100A8
IL10		cytokine		0.693	0.0161	BCL2A1, BCL2L1, CCL19, CDKN2D, CEACAM1, FAS, IL2, MAP3K8, NT5E, S100A8, SELE, SNAP23, TNFRSF13C, TNFRSF1B
FOS		transcription regulator		0.135	0.0161	ABCB1, ADNP, ASL, CLIP1, ELOVL6, IL2, ITGA6, LRP8, NPY, PCDH19, RPL9, S100A10, S100A8, SEMA3A, SLPI, SNAP23, TBCA, TNFRSF11B, VEGFD
miR-4668-5p (miRNAs w/seed GGGAAAA)		mature microrna		0.845	0.0162	ABCB1, ADAM23, ADNP, BEND6, CALM1 (includes others), CCL28, CREB3L2, CTNNA3, FGF18, GIMAP6, GPM6A, IRS4, KIAA0895, KIAA1549L, KIF5C, KLK10, LDHA, OSBPL1A, PABPC4, PCDH19, PDE11A, PDLIM1, PEX11A, SEC14L3, SEPT11, STAP2, SYNPR, TMEM132B, UBE2E2, VEGFD, WFDC2, WNK3, WNT2B, ZCCHC17, ZNF3
NOD2		other		-0.196	0.0163	ACSL1, BCL2A1, IL2, MAP3K8, MARCKSL1
METRNL		other			0.0166	ACSL1, PPARGC1A
PPM1D		phosphatase			0.0166	BCL2L1, CDKN2D
IGF2R	-1,352	transmembrane receptor			0.0166	DDAH1, IL2
HLA-G		other			0.0166	CXCR5, FAS
PIM3		kinase			0.0166	BCL2L1, PPARGC1A
ATP7A		transporter			0.0166	APP, PLP1
RFWD2		enzyme			0.0166	FAS, PPARGC1A
Hmga2		enzyme			0.0166	HNF4A, IL2
SU1498		chemical - kinase inhibitor			0.0166	SELE, TNFRSF11B
acitretin		chemical drug			0.0166	APP, PI3
TAPI-1		chemical - protease inhibitor			0.0166	APP, LEPR
miR-3551-5p (and other miRNAs w/seed CUUCACC)		mature microrna		1.789	0.0167	ARHGAP17, CALCR, CALM1 (includes others), CASS4, CNKSR3, DKC1, GOLT1A, HNF4A, LYPD6B, NRG1, PI16, RALGPS2, RAN, RNF20, SELE, SFRP1, SLCO1A2, SPAG11B, ZNF711, ZSCAN2
CD47		transmembrane receptor			0.0169	CALCR, CCL19, IL2
miR-3124-3p (and other miRNAs w/seed CUUUCCU)		mature microrna		0.853	0.017	ACSL1, AJAP1, CDH2, CDKL2, COCH, DDAH1, EMP1, GPATCH4, IRS4, KIAA1549L, NPY5R, PCSK5, PDE11A, PI16, PLP1, PPARGC1A, SEC14L3, SERPINB13, SIX1, SNAP23, TRA2A, TTPA
LTBR		transmembrane receptor		-0.762	0.0172	BCL2L1, CCL19, COCH, PCDH17
RGS10		other			0.0172	CCL19, FAS, PF4, TNFRSF1B
miR-424-3p (miRNAs w/seed AAAACGU)		mature microrna		1.941	0.0174	CHAF1B, CHEK1, DTD1, ENKUR, HNRNPA0, HNRNPA2B1, NDP, PRSS23, SLC26A4, SLC39A6
paclitaxel		chemical drug		0.258	0.0174	ABCB1, BCL2L1, CHAF1B, DDAH1, EMP1, FAS, HSP90AB1, ITGA6, LCP1, PHC2, PNKD, PRSS22
GW501516		chemical drug			0.0177	ACSL1, LTF, PPARGC1A, S100A8, SAA1, SLPI
miR-6809-3p (miRNAs w/seed UUCUCUU)		mature microrna		0.626	0.0178	ANKRD50, BOD1L1, BZW2, DDAH1, DEUP1, ELF5, ENKUR, FFAR2, FGF18, N4BP2, PCSK2, PEX11A, PTER, SIX1, SLCO1A2, SOX4, SPAG11B, SPTSSB, STUM, TCERG1, TNFRSF11B, TNFRSF13C, WNT2B
miR-362-5p (and other miRNAs w/seed AUCCUUG)		mature microrna		0.471	0.0178	BCAT2, C2CD3, CCSER1, CDK5R1, CPA6, DEUP1, EIF3A, HNRNPDL, KCNT2, MAP3K8, PABPC4, PLP1, PRKCA, SEMA3A, SPTSSB, TBCA, TMEM213, TMEM37
miR-548p (miRNAs w/seed AGCAAAA)		mature microrna		0	0.018	ACBD7, CA5B, CDK2AP2, CUL5, DDAH1, KCTD9, LMO7, MAPK8, PF4, PIK3R4, PTBP2, PTER, SEPT11, TCF21, TRA2A, ZC3HC1
HIF1A		transcription regulator		0.834	0.0182	ABCB1, BCL2L1, CDH2, FHL1, GCHFR, LDHA, MIF, MITF, NPM1, NT5E, PELP1, PLAC8, PRKCA, SFRP1, TNFRSF11B
prednisolone		chemical drug		1.929	0.0184	APP, BCL2L1, CALCR, CDK5R1, FAS, MAP1LC3A, MAPK8, PIK3R4, TNFRSF11B, ZC3HC1
miR-762 (and other miRNAs w/seed GGGCUGG)		mature microrna		0.246	0.0184	ADAMTSL2, ADGRL1, AJAP1, ARHGAP17, BCAT2, BCL2L1, BEND6, BIRC7, BOD1L1, C2CD3, CALM1 (includes others), CHD3, CLIP3, CMIP, CPNE5, CRISPLD1, CRYBG1, EFNA3, EMP1, ENTPD2, EPN2, ERGIC3, FFAR2, FGD3, FSTL3, FTO, GCHFR, GIMAP1, GIMAP6, GLTP, GPA33, HNRNPA0, IGSF1, L3MBTL2, LCP1, LRRC4B, LTF, MAOB, MAPK8IP1, MAT1A, MEGF9, NPEPL1, NPY, NRG1, PCSK2, PI16, PLXDC2, PRKCA, PTCH1, PTER, RASL10B, RGS14, RNF18…
DETA-NONOate		chemical reagent		0.068	0.0184	BCL2L1, FAS, S100A8, TNFRSF11B
nitroprusside		chemical drug		0.064	0.0184	BCL2L1, FAS, PPARGC1A, TNFRSF11B
L-arginine		chemical - endogenous mammalian			0.0186	ASL, CD247, IL2
CDH11		other			0.0186	SLC9A3R1, TNK2, VEGFD
mir-132		microrna			0.0186	PTCH1, SOX4, SSH2
miR-5187-5p (miRNAs w/seed GGGAUGA)		mature microrna		0.898	0.0189	AJAP1, CALM1 (includes others), CDK2AP2, CDK5R1, COL9A3, CPNE5, CXCR5, DDAH1, DKC1, FSTL3, GIMAP6, GPATCH4, GSTM1, HNF4A, HOXB3, KRT80, LUZP1, MYADM, OLFM2, PCSK2, PHC1, RAN, RDH16, SDC3, SELE, SIGLEC14, SLC7A5, SPOCK1, TLE6, TMC8, WNT2B
SNCA		enzyme		1.492	0.0189	AJAP1, APP, BCL2L1, KIAA1024, LHX2, LMO7, MAPK8IP1, NPY5R, PLAC8, RGS14
fulvestrant		chemical drug		0.118	0.019	BLM, C3, CDKN2C, LEPR, LRP8, LTF, PRSS23, SLC7A5, SLC9A3R1, TFF3, TNFRSF11B
miR-8083 (miRNAs w/seed AGGACUU)		mature microrna		1.213	0.019	APP, CLIP3, DKC1, DOK5, ELL3, FGF18, FTO, GLTP, KCNT2, LHX2, PCSK5, PNKD, SERPINB13, SPOCK1, SYNPR, TGFBR1, TMEFF1
miR-5583-3p (miRNAs w/seed AAUAUGG)		mature microrna		0	0.019	CCL28, FAS, NPY, PCSK5, PIK3R4, SSH2, TMEM213, TNFRSF11B
miR-199a-3p (and other miRNAs w/seed CAGUAGU)		mature microrna		1.429	0.0191	ACAT1, CCSER1, CDK5R1, CMIP, COL4A5, DOK5, ELF2, GPM6A, ITGA6, ITGA8, KIF5C, MAPK8, MPP6, PTER, RALGPS2, SELE, SEMA3A, SGK2, SLC39A10, SLF2, ZCCHC17
miR-3622a-5p (miRNAs w/seed AGGCACG)		mature microrna		0.655	0.0191	ADAMTS5, ANKRD50, CAVIN4, DTD1, ELF5, EMP1, EYA2, KCTD9, KLK10, LHX2, LRP8, MARCKSL1, MYBBP1A, NRG1, PNKD, PTBP2, RASAL1, SIX1, TFF3, TMEM37, WNK3
miR-342-5p (and other miRNAs w/seed GGGGUGC)		mature microrna		0.316	0.0191	ACLY, ARHGAP17, ATP6V1B1, BCL2L1, CLIP3, CMIP, CUX2, CXCR5, DHRS12, EFNA3, ENTPD2, FTO, GCHFR, GIMAP6, GPATCH4, GPD2, HNRNPA1, ITGA8, KCNK12, LCP1, LHX2, MAP1LC3A, MAT1A, MIF, PRKCA, RASL10B, RDH16, RGS14, SCARA3, SIGLEC14, SLC7A5, SLC9A3R1, SOX4, STUM, SUN2, TMEM130, TNFRSF13C, TNS4, WNT2B, ZDHHC1
miR-30b-3p (and other miRNAs w/seed UGGGAUG)		mature microrna		0	0.0194	ACAT1, AJAP1, CALM1 (includes others), COL9A3, CPNE5, CXCR5, DDAH1, DKC1, GIMAP6, GPA33, GPATCH4, GSTM1, HNF4A, HOXB3, IL2, KRT80, MAP3K8, MYADM, PCSK2, RDH16, SIGLEC14, SLCO1A2, SPAG11B, SPOCK1, TLE6, UBE2E2
miR-4640-5p (and other miRNAs w/seed GGGCCAG)		mature microrna		0.577	0.0194	ABHD2, CA1, CA5B, CARD10, CREB3L2, CXCR5, DDAH1, DTD1, EFNA3, EPN2, FGD3, GPA33, GSTM1, GSTM2, ILF3, KCNK12, KCNQ1, KIAA1549L, LPIN2, LRP8, MAOB, MAP1LC3A, MAPK8IP1, MARCKSL1, MYADM, PABPC4, PDLIM1, PHC2, PLEKHG4, PLP1, PNKD, POGZ, PTCH1, RCBTB2, RNF181, RTN2, SDC3, SEPT11, SLC47A1, SPOCK1, STUM, SYNPR, TMEM130, TMEM132B, TNFRSF13C, UPK3BL1, WFDC2, WNT2B
RXRA		ligand-dependent nuclear receptor		-1	0.0194	ABCB1, ACSL1, APP, C3, CXCR5, HNF4A, IL2, LTF, MAOB, NTRK1, PCSK2
miR-5697 (miRNAs w/seed CAAGUAG)		mature microrna		1.604	0.0195	ACSL1, ARHGAP17, ARPC3, ART3, BEND6, DKC1, EYA2, GPA33, HNRNPA0, IRS4, MAPK8, PTER, RPL9, SPOCK1
inosine		chemical - endogenous mammalian		1.982	0.0197	C2, C3, CFB, LCP1
N-methyl-D-aspartate		chemical reagent		-0.03	0.0197	APP, BCL2L1, C3, SAA1
NOG		growth factor		-1.192	0.0197	FAS, IL2, MITF, PTCH1
miR-1237-5p (and other miRNAs w/seed GGGGGCG)		mature microrna		0.272	0.0197	ABHD2, ACBD7, ADAM33, ADAMTSL2, ADGRB1, ADGRL1, AJAP1, ARHGAP17, BCAT2, C2CD3, CASTOR1, CDK5R1, CEACAM1, CMIP, EFNA3, ELOVL6, EPHB2, FBRSL1, FGD3, FTO, GNB2, GPAT4, GPD2, GPR143, GSC, HNF4A, ILF3, KCNK12, KCNQ1, KLK10, KRT80, LPIN2, LTF, MISP, MXD3, MYBBP1A, NPEPL1, NRG1, PCDH19, PISD, PLEKHG4, PRKCA, PRSS22, PTCH1, RAB25, RASL10B, RTN2, SORCS1, STUM, TNFRSF13C, TNK2, TPPP, TTC38, UPK3BL1
estriol		chemical - endogenous mammalian			0.02	IL2, SDC3
CPT1C		enzyme			0.02	NPY, PPARGC1A
ABCA4		transporter			0.02	C3, CFB
vismodegib		chemical drug			0.02	PTCH1, TNFRSF11B
SH3KBP1		other			0.02	BCL2A1, BCL2L1
CDKN2C	1,658	transcription regulator			0.02	CDKN2D, PTCH1
CNOT3		other			0.02	LEPR, PPARGC1A
GPR37		g-protein coupled receptor			0.02	MAP1LC3A, PTCH1
enoxacin		chemical drug			0.02	CALCR, LCP1
delphinidin		chemical - endogenous non-mammalian			0.02	BCL2L1, IL2
hesperetin		chemical drug			0.02	BCL2L1, PPARGC1A
PAX3		transcription regulator		0.711	0.0201	APP, BCL2L1, EYA2, FHL1, MITF, PCSK2, SHMT1, SIX1, SOX4
MAP3K7		kinase		-0.128	0.0201	CFB, IL2, SAA1, SELE, SLPI
miR-5693 (miRNAs w/seed CAGUGGC)		mature microrna		0	0.0201	CALCR, CD247, CRIP1, CRISPLD1, DDAH1, DHRS7, FGD3, GPC5, HNRNPA1, LRFN5, NPY, SDF2, SSH2, TMEM130, UPB1, ZCCHC17
KAT5		transcription regulator		-1.067	0.0201	GPC5, HNF4A, IL2, N4BP2, NT5E, SPAG11B
Hdac		group		0.378	0.0202	BCL2L1, IL2, ITGA8, NTRK1, PPARGC1A, ROBO2, SFRP1, TCF21
MDL 28842		chemical reagent			0.0203	IL2
nicotinamide-beta-riboside		chemical - endogenous mammalian			0.0203	PPARGC1A
18:3(n-3) fatty acid		chemical - endogenous mammalian			0.0203	IL2
phytic acid		chemical - endogenous non-mammalian			0.0203	BCL2L1
sargramostim		biologic drug			0.0203	BCL2L1
CRB2		other			0.0203	APP
TRAPPC9		other			0.0203	BCL2L1
Ggt		group			0.0203	SLC7A5
Timp		group			0.0203	BCL2L1
barasertib		chemical drug			0.0203	BCL2L1
bapineuzumab		biologic drug			0.0203	APP
temafloxacin		chemical drug			0.0203	IL2
AMG-9810		chemical reagent			0.0203	PPARGC1A
RCC1		other			0.0203	RAN
UNC119		other			0.0203	IL2
TCEAL7		transcription regulator			0.0203	BCL2L1
ALG2		enzyme			0.0203	CREB3L2
EIF4A3		enzyme			0.0203	BCL2L1
ECE2		peptidase			0.0203	APP
MCM8		enzyme			0.0203	BCL2L1
ENTPD7		enzyme			0.0203	APP
FXN		kinase			0.0203	ACLY
aleplasinin		chemical drug			0.0203	APP
REG4		other			0.0203	BCL2L1
TTL		enzyme			0.0203	CLIP1
PIK3IP1		other			0.0203	IL2
VSIG4		other			0.0203	IL2
NAV3		other			0.0203	IL2
LIME1		other			0.0203	IL2
NPAS1		transcription regulator			0.0203	RELN
CNOT1		other			0.0203	TRA
CALHM1		ion channel			0.0203	APP
GSAP		peptidase			0.0203	APP
CHMP3		other			0.0203	IGF2R
ECE		group			0.0203	APP
ZDHHC21		enzyme			0.0203	APP
CPEB4		other			0.0203	BCL2L1
CD101		other			0.0203	IL2
CLPTM1L		other			0.0203	BCL2L1
acetylcholinesterase inhibitor		chemical drug			0.0203	APP
HM13		peptidase			0.0203	APP
DNAJC15		other			0.0203	ABCB1
Idd3		other			0.0203	IL2
HNF1α dimer		complex			0.0203	HNF4A
FBXL2		enzyme			0.0203	APP
CHF 5074		chemical drug			0.0203	APP
FAS-AS1		other			0.0203	FAS
SMAD3-SMAD4-TOB		complex			0.0203	IL2
SMAD2-SMAD4-TOB		complex			0.0203	IL2
neurotropin		chemical drug			0.0203	SEMA3A
galiximab		biologic drug			0.0203	BCL2L1
SORCS1	1,783	transporter			0.0203	APP
STMN2		other			0.0203	APP
OSTN		other			0.0203	PPARGC1A
ARHGEF7		other			0.0203	IL2
KLC1		other			0.0203	APP
SHB		other			0.0203	IL2
RRAS		enzyme			0.0203	BCL2L1
RNPS1		other			0.0203	BCL2L1
PTPN13		phosphatase			0.0203	BCL2L1
PTPN7		phosphatase			0.0203	IL2
TMED10		transporter			0.0203	TMED9
TNIP2		other			0.0203	MAP3K8
GLMN		other			0.0203	IL2
FBXL20		enzyme			0.0203	APP
CFI		peptidase			0.0203	C3
SYNJ1		phosphatase			0.0203	APP
mir-491		microrna			0.0203	BCL2L1
RTN1		other			0.0203	APP
ARF3		enzyme			0.0203	APP
CD3EAP		other			0.0203	IL2
PABPC4	-1,484	translation regulator			0.0203	IL2
GW 6471		chemical reagent			0.0203	PPARGC1A
LY2811376		chemical drug			0.0203	APP
silmitasertib		chemical drug			0.0203	BCL2L1
COL4A2		other			0.0203	FAS
APBA2		transporter			0.0203	APP
GUCA2B		other			0.0203	SLC26A4
REG1A		growth factor			0.0203	BCL2L1
SIPA1		other			0.0203	IL2
dimethyl fumarate/ethyl fumarate		chemical drug			0.0203	SELE
BACE2		peptidase			0.0203	APP
N6-methyl-(R)-roscovitine		chemical reagent			0.0203	APP
ABC-294640		chemical drug			0.0203	APP
melamine		chemical reagent			0.0203	BCL2L1
QPCT		enzyme			0.0203	APP
SNRPD1		other			0.0203	MAP1LC3A
IBTK		other			0.0203	BCL2L1
PTPN4		phosphatase			0.0203	IL2
CD300LB		other			0.0203	IL2
SRRM4		other			0.0203	REST
RAB9A		enzyme			0.0203	IGF2R
4-methoxyhonokiol		chemical - endogenous non-mammalian			0.0203	BCL2L1
CFD		peptidase			0.0203	C3
LAG3		transmembrane receptor			0.0203	IL2
CLNK		other			0.0203	IL2
NRDC		peptidase			0.0203	IL2
NECAB3		other			0.0203	APP
ARCN1		other			0.0203	APP
duvelisib		chemical drug			0.0203	IL2
ST3GAL5		enzyme			0.0203	IL2
TARID		other			0.0203	TCF21
ITM2C		other			0.0203	APP
BTA-EG4		chemical reagent			0.0203	APP
ginsenoside Rg3		biologic drug			0.0203	APP
PAK3		kinase			0.0203	APP
NEK2		kinase			0.0203	BCL2L1
Bex3		other			0.0203	NTRK1
BEX3		other			0.0203	NTRK1
RBM25		other			0.0203	BCL2L1
SHC3		kinase			0.0203	APP
CNTNAP1		other			0.0203	APP
ursodeoxycholate-lysophosphatidylethanolamide		chemical reagent			0.0203	MAPK8
solamargine		chemical drug			0.0203	BCL2L1
sphingosine kinase inhibitor V		chemical - kinase inhibitor			0.0203	APP
(2-(2',3'-dihydrobenzo(1,4)dioxin-6'-yl)-2-hydroxy-1-pyrrolidin-1-ylmethylethyl)nonanoic acid amide		chemical reagent			0.0203	IL2
XMD 8-92		chemical - kinase inhibitor			0.0203	SELE
depsipeptide		chemical - other			0.0203	BCL2L1
NSC117079		chemical reagent			0.0203	FGF18
subditine		chemical reagent			0.0203	BCL2L1
atractylenolide I		chemical reagent			0.0203	BCL2L1
CPS49		chemical reagent			0.0203	BCL2L1
picolog		chemical reagent			0.0203	BCL2L1
flacourtia indica methanol extract		chemical reagent			0.0203	BCL2L1
WJ9708012		chemical reagent			0.0203	BCL2L1
rocaglaol		chemical reagent			0.0203	BCL2L1
7,8-dihydroxy-4-methylcoumarin		chemical reagent			0.0203	BCL2L1
N-[3-(trifluoromethyl)phenyl]retinamide		chemical reagent			0.0203	BCL2L1
luffa echinata roxb fruit extract		chemical reagent			0.0203	BCL2L1
gypenoside		chemical reagent			0.0203	BCL2L1
pseudolaric acid B		chemical reagent			0.0203	BCL2L1
alpinetin		chemical reagent			0.0203	BCL2L1
bisindole-linked pyrrolo[2,1-c][1,4]benzodiazepine 5b		chemical reagent			0.0203	BCL2L1
zuo-jin-wan		chemical drug			0.0203	BCL2L1
dianthus chinensis l. ethanol extract		chemical reagent			0.0203	BCL2L1
SPI-112Me		chemical reagent			0.0203	BCL2L1
tetraacetyl-phytosphingosine		chemical reagent			0.0203	BCL2L1
persea declinata (bl.) kosterm bark methanolic crude extract		chemical reagent			0.0203	BCL2L1
nitidine		chemical reagent			0.0203	BCL2L1
(+)-terpinen-4-ol		chemical reagent			0.0203	BCL2L1
korean red ginseng extract		chemical reagent			0.0203	BCL2L1
uncarinic acid E		chemical reagent			0.0203	BCL2L1
miR-135a mimic		chemical reagent			0.0203	BCL2L1
hydroxyaminoindan		chemical reagent			0.0203	BCL2L1
aloin		chemical reagent			0.0203	BCL2L1
morusin		chemical - endogenous non-mammalian			0.0203	BCL2L1
H9 extract		chemical reagent			0.0203	BCL2L1
HO-3867		chemical reagent			0.0203	BCL2L1
let-7c mimic		chemical reagent			0.0203	BCL2L1
norcantharidin		chemical reagent			0.0203	BCL2L1
raddeanin A		chemical reagent			0.0203	BCL2L1
MPT0G009		chemical reagent			0.0203	BCL2L1
fungal taxol		chemical reagent			0.0203	BCL2L1
1-benzyl-2-phenylbenzimidazole		chemical reagent			0.0203	BCL2L1
AB1		chemical reagent			0.0203	BCL2L1
EAPB0203		chemical reagent			0.0203	BCL2L1
icariin		chemical drug			0.0203	BCL2L1
NL-101		chemical drug			0.0203	BCL2L1
zinc-citrate		chemical reagent			0.0203	BCL2L1
6-azidomethyl-1-hydroxy-3,8-dimethoxy-9,10-anthraquinone		chemical reagent			0.0203	BCL2L1
kutkin		chemical reagent			0.0203	BCL2L1
cardiotoxin III		chemical reagent			0.0203	BCL2L1
deoxyapoaranotin		chemical reagent			0.0203	BCL2L1
acetylapoaranotin		chemical reagent			0.0203	BCL2L1
acetylaranotin		chemical reagent			0.0203	BCL2L1
JOT01006		chemical reagent			0.0203	BCL2L1
4-(3',5'-dimethoxybenzyloxy)-6-methoxyquinolin-2(1H)-one		chemical reagent			0.0203	BCL2L1
TL-77		chemical reagent			0.0203	BCL2L1
8-hydrocalamenene		chemical reagent			0.0203	BCL2L1
gelam honey		chemical reagent			0.0203	BCL2L1
farnesiferol C		chemical reagent			0.0203	BCL2L1
hederagenin		chemical reagent			0.0203	BCL2L1
pien tze huang methanol extract		chemical reagent			0.0203	BCL2L1
MAPK substrate-4		chemical reagent			0.0203	BCL2L1
2,2-dichloroacetophenone		chemical reagent			0.0203	BCL2L1
mansonone E		chemical reagent			0.0203	BCL2L1
liriope platyphylla root part extract		chemical reagent			0.0203	BCL2L1
bornyl caffeate		chemical reagent			0.0203	BCL2L1
AUH-6-96		chemical reagent			0.0203	BCL2L1
MPT0B169		chemical reagent			0.0203	BCL2L1
(-)-gossypol-enriched cottonseed oil		chemical reagent			0.0203	BCL2L1
heteronemin		chemical reagent			0.0203	BCL2L1
procyanidin B2-3'-O-gallate		chemical reagent			0.0203	BCL2L1
sun ginseng extract		chemical reagent			0.0203	BCL2L1
procyanidin B2-3,3'-di-O-gallate		chemical reagent			0.0203	BCL2L1
EG443		chemical reagent			0.0203	APP
MC622		chemical reagent			0.0203	APP
MC55w21		chemical reagent			0.0203	APP
MC55w10		chemical reagent			0.0203	APP
CRANAD-17		chemical reagent			0.0203	APP
MW-III-36C		chemical - protease inhibitor			0.0203	APP
meclofenamic acid		chemical drug			0.0203	APP
4-hydroxybutanoic acid		chemical drug			0.0203	APP
denatonium benzoate		chemical drug			0.0203	AGRP
phenylthiocarbamide		chemical reagent			0.0203	AGRP
triparanol		chemical drug			0.0203	PTCH1
diflunisal		chemical drug			0.0203	APP
BML-284		chemical reagent			0.0203	TGFBR1
nafoxidine		chemical drug			0.0203	C3
GF 120918		chemical reagent			0.0203	APP
RS86		chemical reagent			0.0203	APP
loperamide		chemical drug			0.0203	IL2
pinacidil		chemical drug			0.0203	APP
tetracaine		chemical drug			0.0203	BCL2L1
propionyl-L-carnitine		chemical - endogenous mammalian			0.0203	SELE
donepezil		chemical drug			0.0203	APP
p-cuminaldehyde		chemical - endogenous non-mammalian			0.0203	BCL2L1
IC261		chemical - kinase inhibitor			0.0203	APP
PK 11195		chemical drug			0.0203	APP
trinitrophenol		chemical toxicant			0.0203	IL2
gemtuzumab ozogamicin		biologic drug			0.0203	ABCB1
cevimeline		chemical drug			0.0203	HNRNPA2B1
In-2-LF		chemical toxicant			0.0203	IL2
IETD-fmk		chemical reagent			0.0203	IL2
pepleomycin		chemical drug			0.0203	BCL2L1
iodine-131		chemical drug			0.0203	BCL2L1
cannabinol		chemical - endogenous mammalian			0.0203	IL2
IL3		cytokine		0.232	0.0203	BCL2L1, CCL19, CD247, FAS, HNF4A, HNRNPA2B1, KLF1, RAN, RANBP1, RPS3, SELE, SOX4, SOX5
hydrocortisone		chemical - endogenous mammalian	Activated	2.4	0.0203	FAS, IGF2R, NPY, S100A8, SELE, SMPD2, TNFRSF11B
IL17C		cytokine			0.0205	BCL2L1, PI3, S100A8
silymarin		chemical drug			0.0205	BCL2L1, IL2, PPARGC1A
carbohydrate		chemical - endogenous mammalian			0.0205	ACLY, ELOVL6, PYGL
CEBPB		transcription regulator		0.022	0.0205	ABCB1, BCL2A1, BCL2L1, C3, ENTPD2, FAS, FHL1, GNLY, IL2, LBP, LEMD3, LEPR, PI3, PPARGC1A, SQOR
TCF4		transcription regulator			0.0206	ANXA6, CIP2A, CREB3L2, HCST, MITF, MXD3, OSBPL1A, PLAC8, RCBTB2
Insulin		group		1.65	0.0207	ACAT1, ACLY, ACSL1, AGRP, APP, BCL2L1, DEFB1, LEPR, MAOB, MAT1A, NPY, PPARGC1A, PRKCA, SLC2A8
AGT		growth factor		0.963	0.0209	ADAM23, ADAMTS5, ASL, LEPR, MAP1LC3A, MIF, NPY, NRG1, PNKD, PPARGC1A, PTBP2, SELE, SOX4, SSH2, TGFBR1, TNFRSF1B
miR-1227-3p (miRNAs w/seed GUGCCAC)		mature microrna		-0.408	0.021	ACBD7, ADAMTSL2, AHSG, CCL28, DCBLD1, ELOVL6, FFAR2, FGD3, GIMAP1, GPD2, HCST, HNF4A, HNRNPA1, IRS4, KCNK12, MAPK8IP1, METTL16, MISP, PHC1, PHC2, RYBP, SIGLEC14, SLPI, TGFBR1
propylthiouracil		chemical drug			0.021	AGRP, ART3, CA1, IL2, ITGA6, PCSK2
chloroquine		chemical drug		0.849	0.021	APP, BCL2L1, NT5E, SELE
4-phenylbutyric acid		chemical - endogenous mammalian		-1.387	0.0211	AHSG, EIF2S2, PEX11A, PLP1, TCERG1
miR-6858-3p (miRNAs w/seed AGCCAGC)		mature microrna		1.043	0.0215	ACBD7, AGR2, ARHGAP17, BCL2L1, CCL28, CXCR5, DDAH1, ELOVL6, FAS, GNB2, GPR143, HMGB1, HNRNPA1, MAP1LC3A, MFSD2B, MIF, MXD3, NRG1, RCBTB2, RNF20, RNFT1, TMEM37, TSPEAR
JUN		transcription regulator		0.18	0.0217	ABCB1, APP, BCL2A1, CALM1 (includes others), CD247, CDK5R1, FAS, HNRNPA2B1, HNRNPU, IGF2R, IL2, LBP, MAOB, PTBP2, S100A10, SAA1
miR-618 (and other miRNAs w/seed AACUCUA)		mature microrna		0.775	0.0217	ACBD7, AJAP1, BCL2A1, CDK2AP2, CTNNA3, DEUP1, GPD2, HNRNPA2B1, HOXB3, NDP, PHYH, PLP1, RALGPS2, RPL31, ZNF385B
UCP1		transporter		0.378	0.0218	BCAT2, BZW2, GSTM1, MAP1LC3A, SHMT1, STAP2, TPPP
miR-769-5p (miRNAs w/seed GAGACCU)		mature microrna		-0.243	0.0218	AJAP1, CA1, CASS4, CEACAM8, CUL5, DHRS12, EIF3A, FGD4, GPA33, LCP1, MAP3K8, PLP1, RCBTB2, SEPT11, SLC39A6, TTPA, WNT2B
miR-4448 (miRNAs w/seed GCUCCUU)		mature microrna		0.535	0.022	AJAP1, EFNA3, FFAR2, GNB2, GPATCH4, GSTM1, HNRNPDL, LAPTM4A, MAT1A, MYBBP1A, NRG1, PNKD, POGZ, TTPA
miR-6786-5p (miRNAs w/seed CGGUGGG)		mature microrna		-1.147	0.0221	ARHGAP17, BCAT2, CDK2AP2, CDKL2, CMIP, ENTPD2, EYA2, GSC, MAP1LC3A, MAPK8IP1, MAT1A, PCSK2, PDLIM1, PTMA, SCARA3, SEPT8, STUM, TNFRSF13C, ZDHHC1
SCAP		other		1	0.0224	ACLY, ACSL1, ELOVL6, TFF3
FHIT		enzyme			0.0224	GCHFR, RAN, RANBP1
SOX10		transcription regulator			0.0224	ITGA6, MITF, PLP1
MLXIPL		transcription regulator			0.0224	ACLY, ELOVL6, PYGL
actinomycin D		chemical drug		1.609	0.0227	APP, BCL2A1, CDH2, FAS, MAT1A, NPM1, NPY, SDC3, SELE, TNFRSF1B
REL		transcription regulator		1.258	0.0227	APP, BCL2A1, BCL2L1, EPHB2, FAS, IL2, MAP3K8, PHF14, TBCA, TNFRSF13C
GLI1		transcription regulator		1.439	0.0231	BCL2A1, BCL2L1, FAS, FHL1, HNRNPU, PTCH1, SFRP1, SOX5, WNT2B
MBD3		enzyme			0.0233	BCAT2, MAPK8, SFRP1, SLC9A3R1, WNT2B
miR-520d-5p (and other miRNAs w/seed UACAAAG)		mature microrna	Activated	2.138	0.0234	DDAH1, GPM6A, HNRNPA2B1, HNRNPDL, IRS4, KLHL23/PHOSPHO2-KLHL23, PTPRE, RPS4X, SERPINB13, SLF2, SNW1, TRA2A, TRAPPC13, UNC50
miR-6072 (and other miRNAs w/seed CCUCAUC)		mature microrna		-1.043	0.0237	AHSG, APP, CCL28, CUL5, DHRS12, ELL3, EYA2, HMGB1, HNRNPDL, MAT1A, PCDH17, PDGFD, RALGPS2, RHOV, SEC14L3, SIX1, SLC6A20, SLF2, SYNPR, TBCA, UPK3BL1, VEGFD, WNT2B
CST3		other			0.0237	APP, CALCR
PLD1		enzyme			0.0237	APP, IL2
PIK3R2		kinase			0.0237	BCL2L1, IL2
IAPP		other			0.0237	LEPR, NPY
NPY2R		g-protein coupled receptor			0.0237	AGRP, NPY
CDH5		other			0.0237	CDH2, TIAM1
MZF1		transcription regulator			0.0237	CDH2, PRKCA
RNF128		enzyme			0.0237	CD247, IL2
irinotecan		chemical drug			0.0237	BCL2L1, FAS
EPAS1		transcription regulator		-0.342	0.0238	CNKSR2, FHL1, GCHFR, LDHA, MIF, PELP1, PRKCA, SLC7A5, TNFRSF11B
MAP3K1		kinase			0.0238	FAS, IL2, MAOB, MAPK8IP1
NFKBIB		transcription regulator			0.0238	BCL2A1, BCL2L1, IL2, SELE
miR-6734-5p (and other miRNAs w/seed UGAGGGG)		mature microrna		1.406	0.024	ABHD2, ADGRL1, AJAP1, ARHGAP17, ATP13A2, CALM1 (includes others), CCNI, CLIP1, CLIP3, CORO2A, DCBLD1, DDAH1, EMP1, GOLT1A, GPATCH4, HCST, HNRNPA0, KIAA1024, LRRC4B, LYPD6B, MAP1LC3A, MKRN2, OLFM2, PCDH17, PCSK2, PISD, RAB25, RASL10B, RASL12, RGS14, RNF181, S100A10, SDC3, SELE, SEPT8, SIX1, SLC7A5, SLCO1A2, SRGAP2, TBCA, ZCCHC17
MAPK1		kinase		-1.554	0.024	CDH2, CDK5R1, CFB, CRYBG1, EMP1, IL2, MAOB, MITF, NT5E, PRSS12, SPOCK1, SUN2, TNFRSF1B
miR-1903 (and other miRNAs w/seed CUUCUUC)		mature microrna		0.209	0.0243	AGR2, ARHGAP17, CHD3, DOK5, FAM160A1, FFAR2, FGF18, FRMD5, GPATCH4, GSTM2, HMGB1, KIAA1024, KLK10, LDHA, LMO7, NOL8, NRG1, PCDH17, PHYH, PLXDC2, RCBTB2, SEPT11, SPAG11B
miR-1248 (miRNAs w/seed CCUUCUU)		mature microrna		0.218	0.0243	AHSG, ARHGAP17, CDKL2, CDKN2D, ELF5, EMP1, GPATCH4, HMGB1, MATR3, MYADM, NRG1, PLP1, RCBTB2, S100A10, SEPT11, SLCO1A2, SNAP23, SPAG11B, TBCA, TMEM130, TRIML2
CSF3		cytokine		1.431	0.0244	BCL2L1, CEACAM8, GNLY, IL2, LBP, LTF, PRKCA, TNFRSF1B
LEPR	-1,733	transmembrane receptor		-0.647	0.0244	AGRP, BCL2L1, CREB3L2, EIF3A, LEPR, NPY, PLP1, PPARGC1A
CXCL8		cytokine		0.6	0.0244	ABCB1, BCL2L1, CEACAM8, FAS, TGFBR1
N-acetyl-L-cysteine		chemical drug		1.129	0.0244	ABCB1, BCL2A1, BCL2L1, C3, FAS, IL2, MAP1LC3A, MAPK8, SELE
INPP5D		phosphatase			0.0245	FAS, IL2, MITF
NFATC4		transcription regulator			0.0245	APP, CALCR, IL2
TG		other			0.0245	IL2, KLF1, SLC26A4
estrogen receptor		group		1.731	0.0245	C3, COL4A5, LTF, NT5E, PCDH19, PDGFD, SLC9A3R1, TFF3, TGFBR1, TMEFF1
miR-3935 (miRNAs w/seed GUAGAUA)		mature microrna		0.5	0.0246	AHSG, CLIP1, ERH, FGD4, KCTD9, NUP155, OSBPL1A, PCSK5, PTBP2, RPL31, SLC26A4, SLCO1A2, TNFRSF11B, TRA2A, WNT2B, ZNF711
miR-802-5p (miRNAs w/seed CAGUAAC)		mature microrna	Activated	2.183	0.0246	CACYBP, CALCR, CCNI, FAS, HNRNPA1, HOMEZ, KLHL23/PHOSPHO2-KLHL23, LCP1, MATR3, MITF, PCSK5, PHF14, PTCH1, RAN, RNFT1, STT3B, TMED9
POU4F1		transcription regulator		0.44	0.0247	AJAP1, BCL2L1, IL2, LHX2, NPY, NTRK1
miR-4681 (miRNAs w/seed ACGGGAA)		mature microrna		1.069	0.0248	AHSG, COL4A5, GPA33, LPIN2, MATR3, MYADM, PTMA, RASL10B, SCUBE2, SLC39A6, SLC7A5, SLC9A3R1, SOX4, UPB1
miR-4436a (and other miRNAs w/seed CAGGACA)		mature microrna		-0.2	0.025	CDK2AP2, CDKN2C, CHEK1, CPA6, DEUP1, DKC1, ELL3, ENKUR, GPA33, GSTM2, HKDC1, HNRNPDL, HOXB3, IGF2R, ITGA6, LEMD3, MAPKAP1, MAT1A, PCDH17, PTCH1, RCBTB2, SDC3, SPOCK1, TAGLN2, TMEFF1
miR-153-5p (miRNAs w/seed CAUUUUU)		mature microrna		1.698	0.025	BEND6, CALM1 (includes others), CCL28, CTNNA3, CUL5, LEMD3, N4BP2, OSBPL1A, PCDH17, RAN, RPL31, SH2D3A, SLC26A4, TMEM132B, TMEM213, TTC3, WNK3
fluticasone propionate		chemical drug		0.573	0.0251	C3, CFB, EMP1, GSTM1, PLAC8, PPARGC1A, S100A8, SLPI
PIM1		kinase		0.762	0.0252	ABCB1, BCL2L1, IL2, PPARGC1A
PDCD1		phosphatase			0.0252	FAS, GNLY, IL2, SLC7A5
miR-3065-5p (and other miRNAs w/seed CAACAAA)		mature microrna	Activated	2.683	0.0255	ACBD7, CCL28, EIF3A, GLTP, HMGB1, HNRNPM, LTF, MEI1, N4BP2, NDP, NPY5R, PTBP2, RALGPS2, RBM4B, SOX5, SPAG11B, SPTSSB, STT3B, TAGLN2, UBE2E2
zinc		chemical drug		0.651	0.0256	FAS, HNF4A, IL2, NPM1, NPY
miR-329-3p (and other miRNAs w/seed ACACACC)		mature microrna		0.426	0.0256	ADAM33, AJAP1, CBLN2, CCL19, CDKN2D, COL9A3, DCBLD1, ELOVL6, ERH, GLTP, HAPLN3, HCST, IRS4, MFSD2B, PLP1, PRSS23, PTBP2, REST, SAXO2, SSRP1, TNFRSF1B, USP30
IL12 (complex)		complex		1.703	0.0258	BCL2L1, CCL19, CEACAM1, FAS, IL2, ITGA6, MAP3K8, MIF, PLAC8
simvastatin		chemical drug		-0.857	0.0258	AHSG, APP, ASL, BCL2L1, DDAH1, GPAT4, MPP6, SELE, TNFRSF11B
YY1		transcription regulator			0.0259	BCL2L1, CDKN2C, COL9A3, EFNA3, FAS, MATR3, MXD3, REST, TGFBR1, TNFRSF13C, TRA2A
GAB2		other			0.0266	APP, BCL2L1, IL2
CORT		other			0.0266	ADNP, CCL19, MIF
parthenolide		chemical drug			0.0266	ADAMTS5, BCL2L1, MITF
miR-187-3p (miRNAs w/seed CGUGUCU)		mature microrna		-0.832	0.0266	ADNP, AGR2, CNKSR3, HOXB3, LEPR, PPARGC1A, RBM4B, SLC6A20, SLC9A3R1, SMKR1, SORCS1, TPPP, WNT2B
SIRT6		enzyme			0.0268	ELOVL6, GPAT4, IGF2R, PPARGC1A
AIRE		transcription regulator			0.0268	CCL19, LTF, NPY, TFF3
miR-4641 (miRNAs w/seed GCCCAUG)		mature microrna		-0.209	0.0268	AJAP1, CARD10, CREB3L2, ELF5, EMP1, FGD3, FTO, GCHFR, HNRNPA2B1, HSP90AB1, MISP, RGS14, RNF20, RNFT1, RPS27L, RYBP, SEC14L3, SEPT11, SLC26A4, STUM, TBC1D10C, TMEM130, TMEM213
TAC1		other		0	0.0268	CUX2, IL2, PTCH1, SELE, TNFRSF11B
PPARGC1A	-1,600	transcription regulator		0.492	0.0271	ACAT1, BCAT2, C3, CALM1 (includes others), LDHA, MAOB, MITF, PHYH, PPARGC1A, VEGFD
PGR		ligand-dependent nuclear receptor		0	0.0271	ACSL1, BCL2L1, CREB3L2, EFNA3, ELF5, ITGA6, PDLIM1, PISD, S100A8, SLC7A5, SLC9A3R1
CHUK		kinase		1.01	0.0272	BCL2L1, C3, CCL19, FAS, IL2, SELE, SFRP1, TNFRSF11B, TNFRSF1B
miR-4503 (miRNAs w/seed UUAAGCA)		mature microrna		0.943	0.0275	ACBD7, ANKRD50, CA1, CA5B, CCNI, PEX11A, PIK3R4, PLAC8, PTER, PYGL, RAI14, RNFT1, SLC47A1, SLF2, SNAP23, SPTSSB, WNT2B, ZCCHC17
miR-200b-3p (and other miRNAs w/seed AAUACUG)		mature microrna		0.853	0.0275	CALCR, CCSER1, CNKSR3, ELF2, FHL1, GPM6A, HNRNPU, IGSF1, IRS4, KIAA0895, LEPR, LMO7, MXD3, NRG1, PCSK2, RELN, SIX1, TBCA, TNFRSF11B, TRIML2, TTC21B, UNC50
miR-3173-3p (and other miRNAs w/seed AAGGAGG)		mature microrna		-1.183	0.0276	ADGRL1, AJAP1, BZW2, CALM1 (includes others), CD247, CDK2AP2, CRYBG1, CXCR5, DDAH1, DEFB1, FAM160A1, FGD3, FSTL3, GIMAP6, GPA33, HNF4A, KRT80, LTF, LYPD6B, MARCKSL1, NPM1, NRG1, OLFM2, RAI14, RDH16, RELN, RNF123, SLC7A5, SLCO1A2, SLPI, SNAP23, SPOCK1, TMC8, TRA2A, WNT2B
ladostigil		chemical drug			0.0276	APP, BCL2L1
CHRNA1		transmembrane receptor			0.0276	FAS, IL2
ibrutinib		chemical drug			0.0276	BCL2L1, FAS
TLE1		transcription regulator			0.0276	BCL2A1, TRA
GNB3		enzyme			0.0276	APP, PRKCA
BMX		kinase			0.0276	PPARGC1A, TNFRSF1B
UGCG		enzyme			0.0276	ABCB1, BCL2L1
ASIP		other			0.0276	AGRP, NPY
phencyclidine		chemical drug			0.0276	BCL2L1, NRG1
cyclomaltodextrin		chemical drug			0.0276	MITF, S100A8
HNRNPA2B1	-1,368	other			0.0277	ABCB1, BCL2L1, CRIP1, FHL1, HNRNPA2B1, LEPR, PPARGC1A
miR-140-5p (and other miRNAs w/seed AGUGGUU)		mature microrna		1.571	0.0277	ADAMTS5, BCL2L1, CNKSR2, CORO2A, CYP27C1, DDAH1, FAS, GPM6A, KIAA1024, KLK10, LHX2, MEGF9, PPARGC1A, RAN, REST, SOX4, SPOCK1, TGFBR1, WDR17, WFDC2, ZBBX
miR-6777-5p (and other miRNAs w/seed CGGGGAG)		mature microrna		-0.365	0.0278	ACSL1, ADAM33, ADGRL1, AJAP1, BIRC7, CLIP1, CPNE5, CXCR5, ENTPD2, GLTP, GOLT1A, HAPLN3, HNF4A, ILF3, ITGA6, MAP1LC3A, METTL16, OLFM2, PHC2, PRKCA, PRSS22, PTCH1, SLC7A5, SRGAP2, TGFBR1, TMC8, TMEM213, TNFRSF13C, TPPP, ZNF3
AG490		chemical - kinase inhibitor		-1.264	0.0281	ACAT1, BCL2L1, HMGB1, S100A10, SAA1
luteolin		chemical - endogenous non-mammalian		-0.132	0.0283	BCL2L1, FAS, HNF4A, SELE
SERPINF1		other			0.0283	BCL2A1, BCL2L1, PPARGC1A, TNFRSF11B
PRKCB		kinase			0.0283	APP, BCL2L1, IL2, PPARGC1A
miR-423-5p (and other miRNAs w/seed GAGGGGC)		mature microrna		-0.566	0.0286	ABHD2, ADAMTSL2, ADGRL1, AJAP1, ARHGAP17, BCAT2, BCL2L1, BIRC7, C2, CALM1 (includes others), CARD10, CHD3, CLIP3, CXCR5, EFNA3, ELOVL6, EPN2, FGF18, GIMAP1, GIMAP6, GSTM1, HAPLN3, IRS4, KIF5C, KLF1, KRT80, LCP1, LTF, MAP1LC3A, METTL16, MKRN2, PI16, PISD, RAB25, RANBP1, RASL10B, RNF181, SCARA3, SDC3, SEPT11, SRGAP2, STUM, TMC8, TMED9, TMEM130, TNFRSF13C, TNS4, TPPP, TSPEAR, WNT2B
paraquat		chemical toxicant		-0.115	0.0287	ATP8A2, BCL2L1, CCL19, DIP2B, FAS, LPIN2
SETDB1		enzyme			0.0288	GPM6A, IL2, ROBO2
KL		enzyme			0.0288	BCL2L1, MITF, TNFRSF11B
IL4R		transmembrane receptor			0.0288	ACSL1, FAS, PPARGC1A
EWSR1		other			0.0288	NPY, PCDH17, SYNPR
S-nitroso-N-acetylpenicillamine		chemical reagent			0.0288	FAS, MARCKSL1, S100A10
CD40LG		cytokine		1.03	0.0288	ANXA6, BCAT2, BCL2A1, BCL2L1, CCL19, CLIP1, FAS, HDDC2, IL2, MARCKSL1, MIF, SELE, TNFRSF11B, TNFRSF13C
IKBKB		kinase		1.112	0.029	BCL2L1, C3, CALCR, CCL19, FAS, IL2, SELE, SFRP1, TGFBR1, TNFRSF11B, TNFRSF1B
5-O-mycolyl-beta-araf-(1->2)-5-O-mycolyl-alpha-araf-(1->1')-glycerol		chemical - endogenous non-mammalian		1.342	0.0293	ACSL1, ADAMTS5, BCL2A1, NT5E, PCSK5
FGF19		growth factor			0.0293	ACLY, ACSL1, BCL2L1, LEPR, SLPI
miR-5089-5p (miRNAs w/seed UGGGAUU)		mature microrna		0.333	0.0295	ACAT1, BEND6, CAMK1D, CBLN2, EMP1, IL2, OSBPL1A, SPOCK1, TIAM1
estrogen		chemical drug		-0.138	0.0296	ART3, FAS, IL2, KLK10, LTF, NTRK1, PISD, PTMA, SLC2A8, TGFBR1, TNFRSF11B
PPARG		ligand-dependent nuclear receptor		0.238	0.0297	ACLY, ACSL1, APP, BCL2L1, C3, CDKN2C, ELOVL6, LAPTM4A, PEX11A, PF4, PPARGC1A, PYGL, S100A8, SAA1, SELE, TGFBR1
miR-16-5p (and other miRNAs w/seed AGCAGCA)		mature microrna	Activated	2.143	0.0299	ABHD2, ADAMTS5, AJAP1, APP, CARD10, CDK5R1, CHEK1, CRYBG1, CXCR5, DKC1, DTD1, EIF3A, ELOVL6, FGF18, GCNT3, GLTP, GPAT4, HNRNPA1, HNRNPDL, IGF2R, IRS4, KIAA0895, KIF5C, LCP1, LMO7, LUZP1, MAPK8, MXD3, MYADM, NDP, PCDH17, PCSK5, PISD, PRSS12, PTCH1, RANBP1, RELN, RYBP, SEPT11, SERPINB13, SGK2, SLC39A10, SOX5, SSRP1, TTC21B, TTC38, VEGFD, WNT2B
miR-615-3p (miRNAs w/seed CCGAGCC)		mature microrna		-0.277	0.03	ADGRL1, DIP2B, EYA2, GSTM2, KCNK12, KIF5C, LRRC4B, MAP1LC3A, MXD3, PHYH, PRSS22, RASL12, TFF3
MAP2K4		kinase		0.866	0.03	BCL2L1, FAS, IL2, MAPK8
ID3		transcription regulator		-0.97	0.03	BCL2L1, CDKN2C, CXCR5, ELOVL6, IL2, SELE, SOX4, SOX5
miR-6753-5p (miRNAs w/seed ACCAGGG)		mature microrna		0.365	0.0304	ABHD2, ACBD7, ADAMTS5, AJAP1, ANXA6, C2, CACYBP, CALM1 (includes others), CDKL2, CUX2, EFNA3, GCHFR, GIMAP1, GPA33, GSTM2, MAT1A, MEGF9, NPPC, RASL10B, RCBTB2, SFRP1, SIX1, SLC6A20, SNAP23, TMEM132B, TPPP, TSPEAR, VEGFD, WNT2B, ZNF77
Histone h4		group			0.0305	ABCB1, CD247, KDM5B, KIF5C, SELE, SFRP1, TGFBR1
SMAD2		transcription regulator		-0.739	0.0306	CDH2, FSTL3, GSC, IL2, SELE
NKX2-1		transcription regulator			0.0308	AGR2, BCL2A1, PLP1, SCARA3, SFTPC, TFF3, TMEM37, TRA
Secretase gamma		complex			0.0311	APP, RELN, TFF3
OSCAR		other			0.0311	CEACAM8, IL2, MAP3K8
sildenafil		chemical drug			0.0311	APP, BCL2L1, IL2
4-methylnitrosoamino-1-(3-pyridinyl)-1-butanone		chemical toxicant			0.0311	BCL2L1, LCP1, SFTPC
miR-4434 (and other miRNAs w/seed GGAGAAG)		mature microrna		0.845	0.0314	ABHD2, ACSL1, AGR2, AJAP1, CA1, CARD10, CCL28, CCNI, CDK2AP2, CEACAM1, CHAF1B, CREB3L2, CYP27C1, DDAH1, ENTPD2, HNF4A, HNRNPDL, HNRNPU, IGF2R, IRS4, LRFN5, MEGF9, OLFM2, PLP1, PRSS22, RASL10B, RNF123, SEPT11, SLC7A5, SLC9A3R1, SPOCK1, TMEM213, TNFRSF13C, TSPEAR, WFDC2
miR-4423-5p (miRNAs w/seed GUUGCCU)		mature microrna		-0.688	0.0315	CUL5, CYP27C1, GIMAP1, GLTP, GSTM2, IRS4, KCNK12, KIAA1024, KLK10, LYPD6B, MAT1A, RYBP, SAXO2, SELE, SFTPC, STT3B, TMEM213, TPPP, WNT2B
miR-3157-5p (miRNAs w/seed UCAGCCA)		mature microrna		0.928	0.0316	ABHD2, ACBD7, AJAP1, CA5B, CEACAM8, ELOVL6, EPN2, FFAR2, GIMAP1, HMGB1, HNF4A, KLF1, NOL8, PCSK2, PDE11A, PEX11A, PTBP2, RCBTB2, RHOV, SELE, SFRP1, SLC6A20, STT3B, TBC1D10C, TMEM132B, UBE2E2, WNT2B, ZC3HC1, ZNF711
IL1R1		transmembrane receptor		0	0.0317	APP, LBP, SAA1, SELE
miR-4757-5p (and other miRNAs w/seed GGCCUCU)		mature microrna		0	0.0317	ABHD2, ADNP, AJAP1, FCGBP, HNF4A, KCNK12, KCNQ1, LDHA, MYADM, MYL6B, PEX11A, PRKCA, PRSS12, PRSS23, PTCH1, RASL12, RNF181, SGK2, SH2D3A, SLC6A20, SLC7A5, TMED9, TMEFF1, TMEM130, TMEM37, USP53, WNT2B, ZNF385B
ginsenoside Rb1		chemical - endogenous non-mammalian			0.0318	NTRK1, PPARGC1A
Foxo		group			0.0318	ABCB1, DEFB1
NFkB (family)		group			0.0318	BCL2L1, HNF4A
Coup-Tf		group			0.0318	HNF4A, LTF
STOX1		other			0.0318	CALM1 (includes others), WNT2B
POU3F2		transcription regulator			0.0318	CDK5R1, MITF
mir-130		microrna			0.0318	ABCB1, TGFBR1
CSF3R		transmembrane receptor			0.0318	LTF, SELE
CCL19	4,828	cytokine			0.0318	BCL2L1, CCL19
EGLN3		enzyme			0.0318	LDHA, TNFRSF11B
DEFB103A/DEFB103B		other			0.0318	BCL2L1, DEFB1
asiatic acid		chemical reagent			0.0318	FAS, PPARGC1A
gambogic acid		chemical - endogenous non-mammalian			0.0318	BCL2L1, IL2
miR-500a-3p (miRNAs w/seed UGCACCU)		mature microrna		0.943	0.0321	ACBD7, BOD1L1, CD247, CDKL2, GPM6A, ITGA6, KCTD9, LBP, NRG1, PISD, PLAC8, PLXDC2, SELE, SNW1, SPOCK1, TMEM213, TTC38, ZNF711
PD98059		chemical - kinase inhibitor		-1.684	0.0321	ATP6V1B1, BCL2L1, C3, CCL19, CDH2, CDK5R1, EMP1, GPC5, HNRNPA2B1, IL2, LDHA, MIF, MITF, NPY, RAN, S100A10, S100A8, SELE
miR-181d-3p (miRNAs w/seed CACCGGG)		mature microrna		1.604	0.0322	ARPC3, ATP6V1B1, CHAF1B, GCHFR, KLK10, L3MBTL2, LRRC4B, MAPKAP1, METTL16, RASL10B, RTN2, SPOCK1, TNK2, TTPA
miR-320e (miRNAs w/seed AAGCUGG)		mature microrna		0.626	0.0322	CHEK1, GIMAP1, GPD2, HDDC2, HMGB1, KCTD9, KDM5B, KIAA0895, KLK10, LAPTM4A, LCP1, LEPR, POGZ, RNF20, SEPT11, SEPT8, SLCO1A2, SOX4, SPTSSB, STT3B, TNFRSF13C, VEGFD, ZNF3
Cg		complex		-0.742	0.0324	ABCB1, ACSL1, BCL2L1, BLM, CDH2, COL11A1, EMP1, FAS, FHL1, KCNT2, LEPR, S100A10, TGFBR1
miR-4659a-3p (and other miRNAs w/seed UUCUUCU)		mature microrna		1	0.0325	CCSER1, CMIP, ENKUR, FGD4, FRMD5, GPATCH4, GPC5, HMGB1, IGSF1, IRS4, LEMD3, LRFN5, LRMP, MPP6, N4BP2, NOL8, NRG1, RBM4B, RNFT1, SDAD1, SEPT11, SLC39A6, SNAP23, TMEM213, ZC3H13
miR-743a-5p (and other miRNAs w/seed AUUCAGA)		mature microrna		0.471	0.0326	ADNP, BIRC7, CDKN2C, CHCHD1, CRISPLD1, CUL5, DHRS7, GPD2, HDDC2, HMGB1, HNRNPM, PEX11A, SQOR, SSH2, SYNPR, TNFRSF11B, TRAPPC13, TTPA
palmitic acid		chemical - endogenous mammalian		0.873	0.0326	ACLY, ACSL1, AHSG, BCL2L1, ELOVL6, HNF4A, NPY, PPARGC1A
let-7i-3p (miRNAs w/seed UGCGCAA)		mature microrna		1.667	0.0327	CDK5R1, CTNNA3, EIF3A, GIMAP1, HNRNPM, PPARGC1A, RYBP, SIX1, SLC2A8
miR-3117-3p (miRNAs w/seed UAGGACU)		mature microrna		1.698	0.033	APP, CALM1 (includes others), CIP2A, DIP2B, DKC1, FFAR2, FTO, LHX2, PCDH19, PHC1, PHF14, PI3, SYNPR, TGFBR1, TIAM1, TMEFF1, WNT2B
HDAC4		transcription regulator			0.0332	CNKSR2, GPM6A, IL2, LDHA, MAPK8, PRKCA
AREG		growth factor		0.447	0.0334	BCL2L1, C3, NPPC, PTBP2, SSRP1
TRAF3		enzyme		-0.391	0.0334	FAS, FFAR2, IL2, MAPK8, PYGL
miR-454-5p (miRNAs w/seed CCCUAUC)		mature microrna		-0.535	0.0334	ART3, BEND6, CA5B, CNKSR3, DHRS12, EMP1, FFAR2, GCNT3, KCNK12, SLC39A10, SPOCK1, SRGAP2, SSRP1, WNT2B
EGLN1		enzyme		0.152	0.0334	ADAMTS5, ATP13A2, TGFBR1, TNFRSF11B
miR-4444 (miRNAs w/seed UCGAGUU)		mature microrna		0.333	0.0335	AGRP, GSC, HNRNPA1, KLK10, PIK3R4, RASL10B, SPOCK1, TRAPPC13, TSPEAR
CD80		transmembrane receptor			0.0336	BCL2L1, FAS, IL2
SB203580		chemical - kinase inhibitor		-0.232	0.0336	C3, CDH2, CDK5R1, CEACAM1, FAS, IL2, MITF, PPARGC1A, S100A10, SELE, SLPI, SNAP23, TNFRSF11B
miR-4680-3p (miRNAs w/seed CUGAAUU)		mature microrna		0	0.0342	ACAT1, ART3, CCNI, FAS, KLHL23/PHOSPHO2-KLHL23, LEPR, MAT1A, PLAC8, SNAP23, SPTSSB, ZNF711, ZNF77
Pkc(s)		group		-0.038	0.0343	ACAT1, APP, BCL2L1, FAS, IL2, MAOB, PRKCA, PTPRE, S100A8
FGF2		growth factor		1.842	0.0349	ADAMTS5, BCL2L1, FAS, HIRA, MIF, MITF, NPY, PCSK2, PTPRE, S100A10, S100A8, SELE, SFRP1
miR-203b-5p (and other miRNAs w/seed AGUGGUC)		mature microrna		0	0.035	BEND6, CA1, CAVIN4, CORO2A, ELL3, FSTL3, GPR143, GSTM2, IQCK, MAT1A, POGZ, RPS28, RYBP, SEPT11, SLC26A4, SNW1, SORCS1, TBCA, WDR17, ZCCHC17
L-dopa		chemical - endogenous mammalian		0.349	0.0351	AJAP1, BCL2L1, COCH, GPD2, GSTM1, HCST, KDM5B, MAPKAP1, MITF, MPP6, NT5E, PCSK2, RELN, RGS14, ROBO2, S100A10, SOX5, TIAM1, UPB1, WDR17, ZNF385B
ESR1		ligand-dependent nuclear receptor		-0.702	0.0352	ABCB1, ABHD2, BCL2L1, C3, CCNI, CDK5R1, CHEK1, FAS, FHL1, IL2, ITGA6, KLF1, LBP, LEMD3, LEPR, LTF, MAP3K8, MAPK8, PDGFD, PPARGC1A, PRSS23, PTCH1, PTMA, PYGL, ROBO2, RTN2, SCUBE2, SELE, SLC7A5, SLC9A3R1, SNAP23, SOX4, TFF3, TGFBR1, TNFRSF11B, TPR
miR-6837-3p (miRNAs w/seed CUUCACU)		mature microrna	Activated	2.065	0.0354	ACSL1, ADAM23, ARHGAP17, BOD1L1, CALCR, CDKN2D, CNKSR3, GOLT1A, ILF3, KLHL23/PHOSPHO2-KLHL23, LYPD6B, NOL8, PDE11A, PEX11A, RNFT1, SPAG11B, TBCA, ZC3H13, ZSCAN2
Alpha catenin		group		-0.109	0.0356	ADAM33, ADAMTS5, BCL2L1, S100A8, SAA1, SELE
RUNX2		transcription regulator		-0.64	0.0356	ABCB1, CDH2, COL11A1, FGF18, SOX5, TNFRSF11B
Nr1h		group		1.134	0.0356	ACLY, C2, C3, ELOVL6, MARCKSL1, PPARGC1A, SFRP1
FOXA1		transcription regulator		-1.038	0.0356	AGR2, HNF4A, NPY, PISD, SFTPC, SLPI, TFF3
miR-4297 (and other miRNAs w/seed GCCUUCC)		mature microrna		0.557	0.036	AHSG, APP, CA5B, CDKL2, EYA2, FGD3, GIMAP6, HUNK, KCNK12, KDM5B, LEPR, LPIN2, MEGF9, NDP, NRG1, PCDH19, PDE11A, PRSS23, SH2D3A, SLC6A20, SMKR1, SPAG11B, TGFBR1, TLE6, TMEM132B, TNFRSF13C, TNFRSF1B, TTC38, WNT2B
miR-1227-5p (miRNAs w/seed UGGGGCC)		mature microrna		-1.671	0.036	ATP2C2, CALM1 (includes others), CLIP3, CPNE5, CXCR5, EMP1, EPN2, FGF18, HCST, HIRA, HNRNPA0, IGSF1, KCNK12, KCNQ1, LRRC4B, MAPK8IP1, PI3, PLEKHG4, PRSS22, RDH16, SCARA3, SDC3, SEPT8, SLC6A20, SUN2, SYNPR, TBC1D10C, TPPP, USP30
PLP1	-1,490	other			0.0361	IL2, PTCH1, SEPT8
cilostazol		chemical drug			0.0361	MITF, PPARGC1A, SELE
cyclic GMP		chemical - endogenous mammalian			0.0362	MARCKSL1, PPARGC1A
tert-butyl hydroperoxide		chemical toxicant			0.0362	BCL2L1, FAS
CSF2RB		transmembrane receptor			0.0362	BCL2L1, SNAP23
1'-acetoxychavicol acetate		chemical reagent			0.0362	BCL2A1, BCL2L1
EHHADH		enzyme			0.0362	ACSL1, PEX11A
mir-31		microrna			0.0362	IL2, TIAM1
INSIG2		other			0.0362	ACLY, ELOVL6
TNFSF9		cytokine			0.0362	BCL2L1, IL2
SERTAD2		transcription regulator			0.0362	PHYH, PPARGC1A
concanamycin A		chemical drug			0.0362	IL2, SELE
deguelin		chemical drug			0.0362	BCL2L1, VEGFD
24-hydroxycholesterol		chemical - endogenous mammalian			0.0362	APP, PTCH1
miR-3192-3p (miRNAs w/seed UCUGAUC)		mature microrna		0.277	0.0362	ACBD7, CA5B, CEACAM8, GIMAP6, GPA33, N4BP2, PLP1, RCBTB2, SELE, SLC6A20, TCERG1, TIAM1, TMEM213
miR-3660 (and other miRNAs w/seed CUGACAG)		mature microrna		1.528	0.0365	AJAP1, CALM1 (includes others), CREB3L2, EIF2S2, ELF2, ELOVL6, IGF2R, RAN, RASL10B, RCBTB2, RPS4X, SELE, SOX4, SPTSSB, TAGLN2, TGFBR1, TNFRSF11B, TRIML2, TTC3, TTPA, ZNF507
miR-6740-3p (miRNAs w/seed GUCUUCU)		mature microrna		0.655	0.0365	ACBD7, ADCY2, AGR2, ANKRD50, CEACAM8, FAM160A1, FGF18, GSTM2, HMGB1, HNRNPA1, HNRNPA2B1, IRS4, MYOT, NRG1, RANBP1, SMKR1, SYNPR, TBCA, TMEFF1, WDR17, ZNF385B
miR-4700-3p (miRNAs w/seed ACAGGAC)		mature microrna		-0.655	0.0365	CALM1 (includes others), CDK2AP2, DKC1, FHL1, GIMAP1, GPA33, GSTM2, HNRNPDL, KIAA0895, LEMD3, MAPK8IP1, PCSK5, RNF181, SORCS1, SPOCK1, SSRP1, TAGLN2, TMEFF1, TPPP, USP30, ZNF3
miR-1827 (and other miRNAs w/seed GAGGCAG)		mature microrna		-0.885	0.0366	ACBD7, AHSG, BCL2L1, CALM1 (includes others), CASTOR1, CEACAM8, CREB3L2, ELF2, ELF5, FAS, FGF18, FTO, GCHFR, GIMAP1, GIMAP6, GPC5, GSTM1, IGSF1, L3MBTL2, LCP1, LYPD6B, MAP1LC3A, MFSD2B, MITF, MXD3, NPM1, NT5E, OLFM2, PCSK5, PDE11A, PI3, PISD, PLXDC2, RAE1, RASL10B, SDF2, SIGLEC14, SLC26A4, SLC9A3R1, STUM, TAGLN2, TNFRSF13C, UPB1, UPK3BL1, WNT2B, ZSCAN2
POU2F1		transcription regulator			0.0369	ACSL1, CXCR5, GSTM1, IL2, SAA1, SELE
GHRL		growth factor		0	0.037	AGRP, NPY, PCSK2, PPARGC1A
CEBPA		transcription regulator		1.226	0.037	ABCB1, ACLY, ACSL1, ASL, BCL2A1, C3, FHL1, LEPR, LTF, PPARGC1A, PTPRE, S100A8, SAA1, SFTPC, TIAM1
miR-190a-3p (miRNAs w/seed UAUAUAU)		mature microrna		0.775	0.037	AJAP1, CACYBP, COL4A5, CPA6, FGF18, IRS4, KLHL23/PHOSPHO2-KLHL23, LEMD3, MYADM, NPPC, PTER, RYBP, TAGLN2, TCF21, WDR17
miR-3104-5p (and other miRNAs w/seed AGGGGGC)		mature microrna		1.206	0.0372	ACBD7, ADGRL1, AJAP1, ARHGAP17, ARPC3, ASL, BCL2L1, CASTOR1, COL4A5, CREB3L2, CTNNA3, EFNA3, ELF5, EPHB2, FGF18, FHL1, GNB2, GPR143, GSTM1, HCST, HNF4A, HOXB3, KRT80, MAPKAP1, MAT1A, MEGF9, MXD3, NPEPL1, NRG1, RASL10B, RTN2, SCARA3, SDF2, SFRP1, SLCO1A2, SOX4, SUN2, TMEM130, TMEM37, TNFRSF1B, TNS4, TSPEAR, TTC38, ZC3HC1
NOS2		enzyme		0.863	0.0374	APP, BCL2A1, FAS, IL2, MAPK8, PPARGC1A, S100A8, TNK2
miR-1304-5p (miRNAs w/seed UUGAGGC)		mature microrna		-1.091	0.0375	ACLY, BEND6, C2CD3, CALM1 (includes others), CAVIN4, CCL28, CDKL2, FGF18, GIMAP6, GPATCH4, GSTM1, KCNQ1, KIAA0895, KLK10, L3MBTL2, SDC3, SEPT11, SOX5, STUM, SUN2, TMEM213
CDKN2A		transcription regulator		0.38	0.0375	ATAD2, BLM, C3, CCL19, CCNI, CDKN2C, CDKN2D, CXCR5, HUNK, NPM1, TNFRSF1B
STAT6		transcription regulator		0.227	0.0375	ACSL1, BCL2L1, CRIP1, DDAH1, IL2, LPIN2, PPARGC1A, S100A10, SELE, TFF3, TRA
miR-6812-3p (miRNAs w/seed CGCUCUU)		mature microrna		-0.905	0.0375	EPN2, GLTP, ITGA6, PLP1, RALGPS2, RHOV, SGK2, SMKR1, TMEM132B, TMEM213, WDR17
mir-21		microrna		0.802	0.0376	ATAD2, CACYBP, CCL19, DDAH1, HNRNPA2B1, LEPR, SLPI, TCF21, TIAM1, UBE2E2
phorbol esters		chemical - other		0.346	0.0377	APP, CDH2, IL2, PRKCA, TRA
POU2F2		transcription regulator		0	0.0377	COCH, CXCR5, EIF2S2, IL2, KLF1
miR-18b-3p (miRNAs w/seed GCCCUAA)		mature microrna		-0.471	0.0378	AJAP1, BEND6, EPN2, FSTL3, GLTP, NPEPL1, PTBP2, RALGPS2, RDH16, ROBO2, SEC14L3, SLC6A20, TNS4, TTC38, USP53, WNT2B, ZBBX, ZNF32
miR-7978 (miRNAs w/seed CUGGUGU)		mature microrna		0.229	0.038	AJAP1, CLIP1, EMP1, HNRNPA2B1, HNRNPDL, IQCK, KCTD9, KIAA0895, NPPC, PDE11A, PDGFD, PDLIM1, PEX11A, PLXDC2, SEPT11, SLCO1A2, TMEM132B, TPPP, VEGFD
interferon beta-1a		biologic drug			0.0382	GNLY, LTF, RAE1, RAN, RPS28, TNFRSF1B
miR-540-3p (and other miRNAs w/seed GGUCAGA)		mature microrna		-0.192	0.0382	ANXA6, BIRC7, BLM, CCL19, CDK5R1, CUX2, CXCR5, DCBLD1, DDAH1, ELL3, EMP1, FTO, HCST, HIRA, KLK10, MAT1A, PDE11A, PISD, RASL12, SLC26A4, SLC6A20, SPTSSB, STAP2, TMEFF1, TMEM132B, USP53, WFDC2
miR-8087 (miRNAs w/seed AAGACUU)		mature microrna		0.707	0.0384	GAR1, LAPTM4A, LDHA, OSBPL1A, PABPC4, PDP2, RAE1, SPTSSB
miR-6881-5p (miRNAs w/seed GGGGUAA)		mature microrna		-0.392	0.0384	ACBD7, BCL2L1, CMIP, DIP2B, DOK5, FFAR2, FGD3, FGD4, FTO, KCNQ1, KCNT2, KCTD9, KIF5C, OSBPL1A, RBM4B, RGS14, SELE, SEPT11, SIGLEC14, SLC6A20, SNW1, SORCS1, SYNPR, TGFBR1, USP53, ZNF3
miR-210-5p (and other miRNAs w/seed GCCACUG)		mature microrna		0	0.0384	ADAM23, CCL28, CD247, CYP27C1, FAS, GIMAP1, GIMAP6, GNLY, RELN, REST, RYBP, SIGLEC14, SLC39A10, SYNPR
miR-5591-3p (miRNAs w/seed UACCCAU)		mature microrna		-0.5	0.0385	ACBD7, CHCHD1, CUL5, ELF2, GCNT3, HNF4A, IQCK, ITGA8, PDE11A, PPARGC1A, SAA1, SOX5, SQOR, TGFBR1, UPB1, USP53
maneb		chemical toxicant		0	0.0389	ATP8A2, BCL2L1, CCL19, DIP2B
HOXD10		transcription regulator		-0.762	0.0389	CEACAM1, CTNNA3, MAOB, TTC3
GnRH analog		biologic drug		1.155	0.0392	BCL2A1, CUL5, FAS, HDDC2, HNRNPDL, HSP90AB1, RAN, RELN, SDF2, SFRP1, THOC1, TNK2
SLC13A1		transporter		-1.342	0.0393	ACLY, CHD3, ELOVL6, MPP6, ZNF292
miR-3913-5p (and other miRNAs w/seed UUGGGAC)		mature microrna		-1.069	0.0398	ACAT1, CDK5R1, CDKN2D, FTO, GCHFR, IL2, IQCK, KRT80, LCP1, LDHA, MKRN2, PHC2, RASL10B, S100A10
miR-6792-5p (miRNAs w/seed UAAGCAG)		mature microrna		0.302	0.0399	BEND6, CA1, CALM1 (includes others), IRS4, PDLIM1, RAI14, SLC47A1, SLF2, SPTSSB, TRAPPC13, WNT2B
TWIST1		transcription regulator		1	0.0401	C3, CDH2, FAS, FCGBP, ITGA8, NT5E, SDC3
E. coli B5 lipopolysaccharide		chemical - endogenous non-mammalian		1.411	0.0401	AHSG, CCL19, IL2, IL37, MAP3K8, MAT1A, PF4, PPARGC1A, SELE, TGFBR1
salicin		chemical - endogenous non-mammalian			0.0401	AGRP
1alpha,25-dihydroxy-previtamin D3		chemical reagent			0.0401	PRKCA
1,4,5-IP3		chemical - endogenous mammalian			0.0401	IL2
KCP		other			0.0401	PPARGC1A
PYGO2		other			0.0401	ABCB1
Cd33		other			0.0401	APP
vildagliptin		chemical drug			0.0401	NPY
dacetuzumab		biologic drug			0.0401	BCL2L1
Mitochondrial complex 1		complex			0.0401	PPARGC1A
pinitol		chemical drug			0.0401	BCL2L1
BTN3A1		other			0.0401	IL2
MCPH1		other			0.0401	CHEK1
Rab11		group			0.0401	ITGA6
GNAT3		enzyme			0.0401	AGRP
CASK		kinase			0.0401	RELN
RER1		other			0.0401	APP
ZSCAN1		other			0.0401	PRKCA
ZFP90		transcription regulator			0.0401	IL2
RTN3		other			0.0401	APP
SLC9A6		transporter			0.0401	APP
ALKBH3		enzyme			0.0401	BCL2L1
Cd200r3		other			0.0401	IL2
RTN2	-1,281	other			0.0401	APP
ZFP91		transcription regulator			0.0401	CCL19
SLC25A33		transporter			0.0401	PPARGC1A
ZNF385B	1,626	other			0.0401	FAS
NAT8		transcription regulator			0.0401	APP
ZDHHC7		enzyme			0.0401	APP
carbimazole		chemical drug			0.0401	IL2
DHCR24		enzyme			0.0401	APP
VAX2		transcription regulator			0.0401	EPHB2
POU6F1		transcription regulator			0.0401	IL2
PACS1		other			0.0401	IGF2R
zinc gluconate		chemical drug			0.0401	RBM4B
TG101348		chemical drug			0.0401	BCL2L1
beta-ionone		chemical - endogenous mammalian			0.0401	MAPK8
ginkgetin		chemical - endogenous non-mammalian			0.0401	BCL2L1
BACE1-AS		other			0.0401	APP
(S,R)-3-phenyl-4,5-dihydro-5-isoxazole acetic acid		chemical drug			0.0401	IL2
olaparib		chemical drug			0.0401	FAS
TRPC5		ion channel			0.0401	ABCB1
SPON1		other			0.0401	APP
NPBWR1		g-protein coupled receptor			0.0401	NPY
WDR48		peptidase			0.0401	TRA
SLC11A2		transporter			0.0401	APP
Abcb1b		transporter			0.0401	APP
SFTPB		other			0.0401	SFTPC
SYCP3		other			0.0401	BCL2L1
ELOC		transcription regulator			0.0401	HNRNPA2B1
RILP		other			0.0401	IGF2R
Zingiber officiale ginger extract		chemical drug			0.0401	BCL2L1
IGK		other			0.0401	BCL2L1
DUSP3		phosphatase			0.0401	IL2
ECE1		peptidase			0.0401	APP
IDE		peptidase			0.0401	APP
SAP18		transcription regulator			0.0401	BCL2L1
GSTA1		enzyme			0.0401	BCL2L1
RCAN2		other			0.0401	IL2
Smptb		other			0.0401	CDKN2D
ITM2B		other			0.0401	APP
BCAN		other			0.0401	CDH2
SH2D3C		other			0.0401	IL2
HNRNPL		other			0.0401	CEACAM1
PTPRT		phosphatase			0.0401	BCL2L1
GAS1		other			0.0401	PTCH1
SORL1		transporter			0.0401	APP
Sry		transcription regulator			0.0401	TCF21
CD200R1L		other			0.0401	IL2
NPAS3		other			0.0401	RELN
TH		enzyme			0.0401	NPY
MTHFR		enzyme			0.0401	APP
BIN1		other			0.0401	APP
GRAP		other			0.0401	IL2
TJP2		kinase			0.0401	BCL2L1
cyclic des-acyl ghrelin (6-13)		biologic drug			0.0401	PPARGC1A
17beta-estradiol dendrimer conjugate		chemical reagent			0.0401	CALCR
DGKA		kinase			0.0401	IL2
NEU2		enzyme			0.0401	BCL2L1
EVC		other			0.0401	PTCH1
PICALM		transporter			0.0401	APP
Gm4836 (includes others)		other			0.0401	BCL2L1
SNRPE		other			0.0401	MAP1LC3A
NAT8B		enzyme			0.0401	APP
Prl3d1 (includes others)		other			0.0401	BCL2L1
SNRPA		other			0.0401	APP
NGB		transporter			0.0401	APP
3830403N18Rik/Xlr		other			0.0401	BCL2L1
RPS19		other			0.0401	MIF
E-c-HDMAPP		chemical reagent			0.0401	BCL2A1
metacept-1		chemical reagent			0.0401	BCL2L1
E. coli 011:B4 lipopolysaccharide		chemical - endogenous non-mammalian			0.0401	BCL2L1
verticillin A		chemical reagent			0.0401	FAS
caseamembrin C		chemical reagent			0.0401	BCL2L1
oxygen radical		chemical toxicant			0.0401	CD247
palytoxin		chemical toxicant			0.0401	ABCB1
quiflapon		chemical reagent			0.0401	MAPK8
mefenamic acid		chemical drug			0.0401	BCL2L1
malonic acid		chemical - endogenous mammalian			0.0401	BCL2L1
2,5-hexanedione		chemical toxicant			0.0401	FAS
dibucaine		chemical drug			0.0401	BCL2L1
acetoxyacetylaminofluorene		chemical toxicant			0.0401	ABCB1
dinophysistoxin 1		chemical toxicant			0.0401	CEACAM1
miltefosine		chemical drug			0.0401	ABCB1
pamidronic acid		chemical drug			0.0401	TNFRSF11B
thiamylal		chemical drug			0.0401	IL2
secobarbital		chemical drug			0.0401	IL2
thiopental		chemical drug			0.0401	IL2
fenoprofen		chemical drug			0.0401	APP
4-nitrophenol		chemical - endogenous mammalian			0.0401	BCL2L1
Z-IL-CHO		chemical - protease inhibitor			0.0401	APP
3-hydroxyflavone		chemical - endogenous non-mammalian			0.0401	BCL2L1
quinine		chemical drug			0.0401	AGRP
3-keto, N-aminoethyl aminocaproyl dihydrocinnamoyl cyclopamine		chemical reagent			0.0401	SFRP1
dihydrolipoic acid		chemical - endogenous mammalian			0.0401	MITF
N(omega)-hydroxyarginine		chemical - endogenous mammalian			0.0401	CD247
3,20-pregnanedione		chemical - endogenous mammalian			0.0401	ABCB1
Gd3+		chemical - endogenous mammalian			0.0401	IL2
miR-6798-3p (miRNAs w/seed UACCCCC)		mature microrna	Activated	3.578	0.0401	ADAM23, ARHGAP17, CDKL2, CPNE5, EIF2S2, GPD2, GPM6A, HMGB1, HNRNPA0, HNRNPM, HNRNPU, KIF5C, MITF, PHC2, PLP1, SEC14L3, SOX4, STUM, TMEM132B, TMEM37
miR-5011-5p (miRNAs w/seed AUAUAUA)		mature microrna		1.291	0.0402	AJAP1, COL4A5, ELF2, FGF18, IRS4, KLHL23/PHOSPHO2-KLHL23, LEMD3, MPP6, MYADM, NPPC, PCSK2, RYBP, TCF21, TPR, WDR17
miR-4656 (and other miRNAs w/seed GGGCUGA)		mature microrna	Activated	2.064	0.0403	AJAP1, ARHGAP17, ATP6V0A4, BCL2L1, BEND6, C2CD3, CDK2AP2, CNKSR2, CPNE5, CRISPLD1, ENTPD2, EPN2, ERGIC3, FFAR2, FTO, GLTP, GPA33, HNRNPA0, LCP1, LRRC4B, MAOB, MFSD2B, NPY, NRG1, PCDH17, PCSK2, PCSK5, PLXDC2, PRKCA, RAB25, RASL10B, RASL12, RDH16, RNF20, SDAD1, SDC3, SDF2, SLC2A8, SLC7A5, SOX4, TMEM213, TNFRSF13C, TNS4, TPPP, TTC38, WFDC2
miR-2117 (miRNAs w/seed GUUCUCU)		mature microrna		0.894	0.0407	CCSER1, CREB3L2, CRYBG1, GCNT3, HKDC1, HNRNPU, HUNK, LUZP1, OSBPL1A, PIK3R4, PTER, RALGPS2, SELE, SEMA3A, SLC9A3R1, SLCO1A2, SPOCK1, TBCA, TTPA, WNT2B
PITX2		transcription regulator			0.0408	CDH2, KCNQ1, LDHA, LHX2, TCF21, WNT2B
Srebp		group			0.0408	ACLY, ACSL1
WDR5		enzyme			0.0408	CDH2, IGF2R
DEF6		other			0.0408	CDH2, IL2
TNFSF4		cytokine			0.0408	CXCR5, IL2
UBD		other			0.0408	ACSL1, PPARGC1A
mir-218		microrna			0.0408	CDH2, NT5E
STK3		kinase			0.0408	SFTPC, SOX4
DDR1		kinase			0.0408	BCL2L1, CDH2
FCER1A		transmembrane receptor			0.0408	CCL28, IL2
IFT57		other			0.0408	PTCH1, REST
TNFRSF12A		transmembrane receptor			0.0408	BCL2L1, PPARGC1A
RAG1		enzyme			0.0408	IL2, TRA
lactic acid		chemical - endogenous mammalian			0.0408	IL2, PPARGC1A
hydrogen sulfide		chemical - endogenous mammalian			0.0408	BCL2L1, IL2
clenbuterol		chemical drug			0.0408	BCL2L1, PPARGC1A
pilocarpine		chemical drug			0.0408	APP, NPY
tetrandrine		chemical drug			0.0408	ABCB1, BCL2L1
IL22		cytokine	Activated	2.219	0.0408	BCL2L1, C3, LBP, S100A8, SAA1
calphostin C		chemical - kinase inhibitor		1.732	0.0409	ABCB1, BCL2L1, MAOB, S100A8
miR-5624-3p (and other miRNAs w/seed UAAGGCA)		mature microrna	Activated	2.263	0.041	ABHD2, ACSL1, ATP6V0A2, C2CD3, CBLN2, CPNE5, CREB3L2, CUL5, EPN2, EYA2, GLTP, IGF2R, KCNT2, KIAA0895, KIAA1024, LCP1, LHX2, MITF, PTBP2, PTER, PTPRE, RAI14, RALGPS2, RASL10B, RNFT1, RYBP, SDAD1, SEPT11, SPOCK1, TNFRSF11B, ZNF292, ZNF3, ZNF77
miR-194-3p (and other miRNAs w/seed CAGUGGG)		mature microrna		1.671	0.041	ACLY, ANGPTL6, CPA6, CPNE5, DIP2B, FHL1, GPC5, HAPLN3, HNF4A, KLK10, LRFN5, MARCKSL1, MYADM, NRG1, PCSK5, PHC1, PLP1, POGZ, RAB25, RASL12, RNF20, SEPT11, SIGLEC14, SLC6A20, SLC7A5, SLPI, TMEM130, TTC38, ZCCHC17
miR-548aa (and other miRNAs w/seed AAAACCA)		mature microrna	Activated	2	0.041	CACYBP, CDK5R1, CRISPLD1, GNB2, HIRA, IQCK, IRS4, LRRCC1, MYOT, PABPC4, PLP1, RNFT1, RPS27L, SPTSSB, TNFRSF11B, UPB1
miR-891b (miRNAs w/seed GCAACUU)		mature microrna		0.5	0.041	ADAMTS5, ARHGAP17, BOD1L1, CALM1 (includes others), CCL28, CDK2AP2, CHCHD1, HMGB1, ITGA8, OSBPL1A, PCDH19, PTMA, SMKR1, SNAP23, TBCA, VEGFD
miR-2276-3p (miRNAs w/seed CUGCAAG)		mature microrna		0	0.041	CDKN2C, DDAH1, FAS, GCHFR, KIAA1024, LTF, LUZP1, PCDH17, PTER, RAE1, RCBTB2, SLC26A4, SLF2, SPTSSB, TNFRSF11B, ZBBX
miR-4651 (and other miRNAs w/seed GGGGUGG)		mature microrna		-0.04	0.0411	ABHD2, ACLY, ADAM23, AJAP1, ARHGAP17, ARPC3, ATP13A2, ATP6V1B1, BCL2L1, CALM1 (includes others), CARD10, CCL19, CEACAM1, CHD3, CLIP3, CMIP, CPNE5, CREB3L2, CXCR5, DEUP1, DHRS12, ENTPD2, EPN2, FGD4, GIMAP1, GIMAP6, GOLT1A, GPATCH4, HNRNPA0, HOXB3, IGSF1, ITGA6, KIAA1024, LCP1, LHX2, MAP1LC3A, MAPKAP1, MARCKSL1, MEGF9, MIF, MISP, NRG1, OLFM2, PHC1, POGZ, PRKCA, PTCH1, RAB25, RASL10B, RGS14, RTN2, S…
MBTD1		other			0.0414	ACBD7, SLC6A20, SOX4
LRP6		transmembrane receptor			0.0414	APP, LEPR, PPARGC1A
CEACAM1	2,170	transporter			0.0414	IL2, RAE1, VEGFD
MED13		transcription regulator			0.0414	ELOVL6, GPD2, PYGL
hexamethylene bisacetamide		chemical reagent			0.0414	BCL2A1, NPM1, WNT2B
memantine		chemical drug			0.0414	BCL2L1, HSP90AB1, NPY
miR-302c-5p (miRNAs w/seed UUAACAU)		mature microrna		-0.302	0.0415	ABCB1, ACAT1, ATP6V0A2, ATP6V1B1, CDKN2C, HNRNPA2B1, HNRNPDL, IL2, PRSS22, SYNPR, TMEFF1
E2F4		transcription regulator			0.0416	CALM1 (includes others), CDKN2C, CHEK1, FAS, HMGB1, NPM1, PPARGC1A, RANBP1, SFRP1
miR-1291 (and other miRNAs w/seed GGCCCUG)		mature microrna		-0.632	0.0422	ADGRB1, AMPH, ARHGAP17, BCL2L1, CARD10, CCL19, CD247, CRIP1, CXCR5, DTD1, ELF5, EPHB2, GLTP, HIRA, HNF4A, KCNK12, KCNQ1, KCTD9, KRT80, LYPD6B, MAPKAP1, MEGF9, RHOV, RNF123, RYBP, SCARA3, SDC3, SFTPC, SLC6A20, SLC7A5, SNAP23, SUN2, TIAM1, TMC8, TMEM37, TNK2, TPPP, TTC38, WDHD1, WNT2B
miR-101-3p (and other miRNAs w/seed ACAGUAC)		mature microrna	Activated	3.411	0.0423	AJAP1, ANKRD50, APP, ARHGAP17, BZW2, CDK5R1, CRISPLD1, DDAH1, DIP2B, EMP1, GCNT3, HNRNPA1, MITF, RALGPS2, RANBP1, ROBO2, SLC39A10, SLC39A6, TBCA, TGFBR1, TMEFF1, ZNF385B
mir-210		microrna		0.391	0.0425	CDH2, DCBLD1, EFNA3, SCARA3, SDF2
POMC		other		-1.179	0.0425	MITF, PCSK5, PPARGC1A, SELE, SLC9A3R1
BMP6		growth factor			0.0425	ADAMTS5, CDKN2C, CHD3, SEMA3A, SLC39A10
miR-4532 (miRNAs w/seed CCCGGGG)		mature microrna		-0.392	0.0425	ADAMTSL2, AJAP1, APP, BCL2L1, ELOVL6, FFAR2, GCHFR, GLTP, GNB2, GNLY, GPAT4, MIF, NDP, PCDH19, PRSS22, RAN, RASAL1, SFRP1, SFTPC, SH2D3A, SLC7A5, SLF2, TCF21, TLE6, TNFRSF1B, TNS4
TO-901317		chemical reagent		1.562	0.0426	ACLY, ACSL1, APP, BCL2L1, C3, ELOVL6, ITGA6, RAI14, RDH16
TLR4		transmembrane receptor		-0.043	0.0426	APP, BCL2L1, C3, CFB, FAS, HMGB1, HNRNPU, IL2, LHX2, MIF, RGS14, SELE, SMPD2
ethanol		chemical - endogenous mammalian		-0.084	0.0426	ACLY, BCL2L1, FAS, GPC5, GPM6A, HSP90AB1, MAPK8, MAT1A, NPY, PPARGC1A, SELE, TFF3, TTC3
miR-363-5p (and other miRNAs w/seed GGGUGGA)		mature microrna		-0.555	0.0428	ACBD7, ADAM33, AJAP1, ARHGAP17, BCL2L1, BEND6, CALCR, CALM1 (includes others), CCL28, CDK2AP2, CDK5R1, CEACAM8, CMIP, ENTPD2, FTO, GIMAP1, HOXB3, KCTD9, KLF1, KLK10, LBP, MAPKAP1, MAT1A, MIF, MYADM, NPM1, NPY, NRG1, OLFM2, OSBPL1A, PRKCA, PTMA, RAB25, RASL10B, RGS14, ROBO2, RTN2, SGK2, SLC6A20, SLC9A3R1, SLPI, SSRP1, TFF3, TIAM1, TNK2, TNS4, TRA2A, TSPEAR, TTC38, WNT2B, ZC3HC1, ZNF385B
ID1		transcription regulator	Activated	2	0.0429	BCL2L1, CEACAM1, IL2, PPARGC1A
FOXL2		transcription regulator		0	0.0429	BCL2A1, FAS, PPARGC1A, SOX4
BCL2L1	1,489	other		-0.132	0.0429	ATP8A2, BCL2L1, FAS, TNFRSF11B
miR-6870-3p (miRNAs w/seed CUCAUCC)		mature microrna	Activated	2.309	0.0431	ACBD7, AMPH, CNKSR2, FTO, GPATCH4, HMGB1, HNRNPA2B1, MAP3K8, RPL31, SHMT1, TBCA, TNFRSF11B
miR-5580-5p (and other miRNAs w/seed GCUGGCU)		mature microrna		-0.87	0.0434	ACBD7, ARHGAP17, BCAT2, CCSER1, CLIP3, GIMAP1, GSTM1, HNRNPDL, HUNK, KCNK12, KCNQ1, KIAA0895, LCP1, MAT1A, MFSD2B, NDP, NRG1, PCSK2, PIK3R4, PNKD, RALGPS2, RNF181, RNFT1, SFRP1, SGK2, SLC9A3R1, SLCO1A2, SMKR1, SRGAP2, SUN2, TBC1D10C, TNFRSF13C, UPB1
miR-3659 (miRNAs w/seed GAGUGUU)		mature microrna		-1.291	0.0435	CACYBP, CALM1 (includes others), CAMK1D, CARD10, DDAH1, DEUP1, ELOVL6, GIMAP1, KCNT2, MEI1, OSBPL1A, SAXO2, SLC26A4, SLC7A5, SORCS1
miR-5113 (and other miRNAs w/seed CAGAGGA)		mature microrna		-0.845	0.0436	ANXA6, APP, ATP13A2, C2, CAMK1D, CCL19, CCL28, CHCHD1, DCBLD1, DDAH1, ERGIC3, FAS, FGF18, GP2, HNRNPA0, HNRNPM, IQCK, KLK10, KRT80, LDHA, LUZP1, MYADM, PCDH19, PEX11A, RALGPS2, RDH16, SCARA3, SLF2, SMKR1, TAGLN2, TMEM213, TNS4, TSPEAR, ZNF3, ZNF32
RORA		ligand-dependent nuclear receptor			0.0436	ADGRL1, ELOVL6, GSTM2, LPIN2, PPARGC1A, RDH16, S100A8, USP53
miR-6880-5p (miRNAs w/seed GGUGGAG)		mature microrna		-0.632	0.0437	ADAMTS5, ARHGAP17, BCL2L1, BEND6, CCSER1, CHD3, DDAH1, ENTPD2, EPN2, ERGIC3, EYA2, FHL1, KCTD9, KRT80, L3MBTL2, LBP, LUZP1, MIF, NRG1, PNKD, PRKCA, PTER, PTMA, RASL10B, RBM4B, RNF123, RYBP, SEC14L3, SGK2, SH2D3A, SIGLEC14, SLPI, TFF3, TMEM213, TNK2, TNS4, TSPEAR, TTC38, UPK3BL1, WNT2B
miR-487b-3p (miRNAs w/seed AUCGUAC)		mature microrna		1.134	0.0437	AJAP1, CLIP1, CPNE5, CTNNA3, KCNT2, PEX11A, PRKCA
miR-1287-5p (miRNAs w/seed GCUGGAU)		mature microrna	Activated	2.132	0.0439	ARPC3, BIRC7, DDAH1, ENTPD2, GPM6A, HUNK, IGSF1, ITGA8, KIF5C, KLK10, NRG1, NT5E, PDLIM1, PLEKHG4, PRKCA, RASL12, SEPT11, SFRP1, SLC2A8, TMEM37, ZCCHC17, ZZEF1
ATP7B		transporter			0.0442	ACLY, APP, ELOVL6
bromocriptine		chemical drug			0.0442	FAS, NPY, PCSK2
miR-6732-5p (and other miRNAs w/seed AGGGGGU)		mature microrna		0.822	0.0444	ABHD2, ACBD7, ADGRL1, ARHGAP17, ASL, BCL2L1, CDK5R1, EFNA3, EYA2, FGF18, GOLT1A, GSTM1, GSTM2, HNRNPA0, HOXB3, KCNK12, KCNT2, KDM5B, L3MBTL2, LCP1, LHX2, MAPKAP1, MAT1A, MITF, NRG1, PRSS12, PRSS22, RASL10B, SCARA3, SDF2, SEC14L3, SELE, SFRP1, SOX4, SPTSSB, TMEM130, TNS4
miR-4489 (miRNAs w/seed GGGGCUA)		mature microrna		-0.493	0.0444	APP, ARHGAP17, BCL2L1, ELF5, EMP1, EPN2, ERGIC3, FGD3, FTO, GCHFR, GPD2, GSC, HNF4A, HNRNPA0, HSP90AB1, LRRC4B, MAT1A, MEGF9, NT5E, NTRK1, PDP2, PI16, PRKCA, RAB25, RASL12, RNF181, RTN2, SCARA3, SFTPC, SLC6A20, SLC7A5, SPOCK1, SYNPR, TAGLN2, TMEM130, TPPP, WNT2B
miR-296-5p (miRNAs w/seed GGGCCCC)		mature microrna		-1.514	0.0445	ABCB1, ADAM33, ADAMTSL2, ADGRL1, AJAP1, BCL2L1, CARD10, CCL28, CORO2A, CXCR5, ELF5, EMP1, EYA2, GCHFR, GNB2, HAPLN3, KRT80, LCP1, LPIN2, LUZP1, MAP3K8, MYADM, NRG1, PHC2, PRSS22, RALGPS2, RASAL1, RTN2, SFTPC, SLC7A5, STUM, SUN2, TAGLN2, TBC1D10C, TMC8, TMEM132B, TNFRSF1B, TNK2, ZDHHC1, ZZEF1
miR-3934-3p (miRNAs w/seed GCUCAGG)		mature microrna		-0.378	0.0446	ABHD2, CARD10, CCNI, CDK2AP2, CYP27C1, FTO, GIMAP1, KIAA0895, KIAA1549L, MARCKSL1, MYADM, PDP2, PHC2, RNF123, RTN2, SLC7A5, SUN2, TMED9, TMEM130, TMEM213, TMEM37, TNFRSF13C, TNFRSF1B, TNK2, TNS4, TPPP, WFDC2, WNT2B
miR-1262 (and other miRNAs w/seed UGGGUGA)		mature microrna		1.915	0.0447	ABHD2, ADAMTS5, ADGRL1, AJAP1, ARHGAP17, CDKN2C, CEACAM8, CLIP3, DOK5, FTO, GPA33, KLF1, KLK10, MAP1LC3A, METTL16, MKRN2, NRG1, OSBPL1A, PIK3R4, PTMA, RNF181, ROBO2, SEPT8, SGK2, SLCO1A2, STUM, TIAM1, TMED9, TMEM130, TNS4, USP53, ZCCHC17, ZNF385B
miR-6165 (miRNAs w/seed AGCAGGA)		mature microrna		-0.898	0.0447	ACSL1, CD247, DEUP1, ELOVL6, GCHFR, GIMAP1, GPA33, GPATCH4, IQCK, LPIN2, LUZP1, MAT1A, MATR3, MYADM, NRG1, PLP1, PTBP2, PTER, PTPRE, RASL12, RDH16, RYBP, SLC6A20, SLC7A5, SLPI, STUM, TNFRSF13C, TNS4, TTC21B, TTC38, UPK3BL1
miR-3150a-5p (and other miRNAs w/seed AACCUCG)		mature microrna		1.155	0.0447	EMP1, GLTP, HOXB3, MEGF9, OSBPL1A, PCSK5, PDGFD, RAE1, SEPT8, SLCO1A2, TGFBR1, WNT2B
miR-6083 (miRNAs w/seed UUAUAUC)		mature microrna		1.633	0.0449	ATP6V0A2, IGSF1, LAPTM4A, LDHA, MKRN2, ZNF77
miR-518c-5p (miRNAs w/seed CUCUGGA)		mature microrna		1.177	0.0454	ANXA6, ARPC3, BCL2A1, BEND6, CBLN2, CDKL2, CLIP3, DDAH1, EYA2, GIMAP1, GPD2, HNRNPA1, KCNK12, KIAA0895, KLK10, PDGFD, RAI14, RALGPS2, SELE, SPAG11B, TAGLN2, TCERG1, TMEM132B, TNK2, ZNF385B, ZZEF1
miR-18a-3p (and other miRNAs w/seed CUGCCCU)		mature microrna		-0.378	0.0455	ADAMTS5, AJAP1, CD247, CDKN2D, DTD1, EFNA3, EMP1, GCHFR, GIMAP6, IRS4, KCNK12, LCP1, MAPK8IP1, PDE11A, PHC2, RASL10B, SAA1, SCARA3, SDF2, SEC14L3, SFTPC, STUM, TMEM213, TPPP, TTC38, WNT2B, ZBBX, ZC3HC1
KITLG		growth factor	Activated	2.219	0.0456	BCL2L1, BZW2, CD247, KLF1, LTF, NPM1, OSBPL1A, PRKCA, SNAP23
SMAD4		transcription regulator		-1.75	0.0456	AGR2, CDH2, COCH, FSTL3, HNF4A, ITGA6, LEMD3, NPPC, SELE
doxifluridine		chemical drug			0.0456	FAS, RPS27L
cryptotanshinone		chemical drug			0.0456	BCL2L1, CHEK1
AGPAT2		enzyme			0.0456	ACSL1, ELOVL6
FKBP4		enzyme			0.0456	C3, CEACAM1
CD70		cytokine			0.0456	BCL2A1, FAS
ABCB1	-1,530	transporter			0.0456	ABCB1, APP
DNAJB6		transcription regulator			0.0456	CDH2, NPM1
ATR		kinase			0.0456	BCL2L1, FAS
SDCBP		enzyme			0.0456	SOX4, TGFBR1
nimesulide		chemical drug			0.0456	APP, CDKN2C
zearalenone		chemical toxicant			0.0456	BCL2L1, IL2
vanadate		chemical - other			0.0456	CHEK1, NPM1
CSF2		cytokine		1.402	0.0457	BCL2A1, BCL2L1, C3, CDKN2C, CEACAM1, CHAF1B, FAS, FFAR2, HMGB1, ILF3, KLF1, LCP1, SMPD2, SNAP23, TNFRSF1B
miR-5694 (miRNAs w/seed AGAUCAU)		mature microrna		0.905	0.0459	CCSER1, COL9A3, GAR1, GLTP, IGSF1, LMO7, LRMP, PTMA, THNSL1, TRIML2, ZNF711
miR-6758-5p (and other miRNAs w/seed AGAGAGG)		mature microrna		0.87	0.046	ADGRL1, C2, CCL28, CHD3, CUL5, ELF5, ELL3, ENTPD2, FAM160A1, FGF18, GCHFR, HDDC2, HNRNPA0, HSP90AB1, KIAA1024, L3MBTL2, LRFN5, MYL6B, NRG1, NT5E, OLFM2, PCSK5, PDLIM1, PI3, RALGPS2, RANBP1, RPS3, SDC3, SMKR1, TCF21, UBE2E2, WNT2B, ZNF3
sulforafan		chemical drug		0.2	0.0464	ABCB1, BCL2L1, FAS, GSTM1, SELE, TALDO1
miR-196a-3p (miRNAs w/seed GGCAACA)		mature microrna		0.408	0.047	ACBD7, BOD1L1, CCL28, CRIP1, CUL5, CYP27C1, DDAH1, EIF3A, EPN2, FFAR2, FGD4, GLTP, GPATCH4, GPR143, ILF3, ITGA6, MYADM, NDP, NOL8, OSBPL1A, PNKD, RASAL1, SMKR1, SPTSSB
PCGEM1		other			0.0471	ACLY, LDHA, TALDO1
ZEB2		transcription regulator			0.0471	CXCR5, IL2, SFRP1
MAFB		transcription regulator			0.0471	HOXB3, PCSK2, SPOCK1
Foxp1		transcription regulator			0.0471	PPARGC1A, SFTPC, SOX4
SET		phosphatase			0.0471	BCL2L1, FTO, ZCCHC17
HIPK2		kinase		1.221	0.0471	BCL2L1, KLF1, NTRK1, PPARGC1A
TBP		transcription regulator			0.0471	BCL2A1, IL2, RANBP1, RPL31
miR-497-3p (and other miRNAs w/seed AAACCAC)		mature microrna		1.069	0.0477	ARHGAP17, CA5B, CDK5R1, EPN2, GIMAP1, HSP90AB1, KCTD9, MATR3, PEX11A, RYBP, SAXO2, SLCO1A2, SLF2, UBE2E2
miR-4780 (miRNAs w/seed CCCUUGA)		mature microrna		-0.655	0.0478	ARPC3, BEND6, CALM1 (includes others), CYP27C1, DOK5, EFNA3, ELF2, ELF5, ELOVL6, KLK10, LMO7, NPPC, PHYH, RANBP1, SEC14L3, SEPT11, SPAG11B, STT3B, TBC1D10C, TMEM213, ZBBX
miR-34a-3p (miRNAs w/seed AAUCAGC)		mature microrna		1.291	0.0478	ACBD7, ACLY, ART3, CDK5R1, DEUP1, ELF2, EMP1, HNRNPDL, ITGA6, MAOB, MAPK8, TTC3, TTC38, VEGFD, ZNF711
miR-4732-3p (miRNAs w/seed CCCUGAC)		mature microrna		-0.577	0.0481	GLTP, GSTM2, KCNK12, KLK10, LPIN2, MEGF9, PEX11A, RALGPS2, SEPT11, TAGLN2, TBC1D10C, TNFRSF13C
miR-4524a-5p (and other miRNAs w/seed UAGCAGC)		mature microrna		1.877	0.0483	ABHD2, AJAP1, CDK5R1, CHEK1, CRYBG1, DKC1, FGF18, GCNT3, GLTP, HNRNPA1, IRS4, KCNK12, KIF5C, LDHA, NDP, PISD, PPARGC1A, PTPRE, RELN, RYBP, SGK2, SOX5, WNK3
miR-619-5p (and other miRNAs w/seed CUGGGAU)		mature microrna		1.091	0.0484	ACBD7, ADAM33, AJAP1, CLIP3, DDAH1, FFAR2, FSTL3, GPA33, GPD2, KLF1, PEX11A, RDH16, SPOCK1, TAGLN2, TBCA, TGFBR1, THOC1, TMEM213, TMEM37, UBE2E2, ZNF507
miR-6976-5p (and other miRNAs w/seed AGGGAAG)		mature microrna		-0.421	0.0486	ABHD2, ACLY, ATP2C2, CALM1 (includes others), CDK5R1, EFNA3, ELF5, GCNT3, GIMAP1, GIMAP6, GPA33, GSTM1, HDDC2, HNRNPA0, KCNK12, KIAA0895, KRT80, LCP1, MAOB, MARCKSL1, MAT1A, MEGF9, MYADM, POGZ, PTPRE, RAI14, SIGLEC14, SLC7A5, TMEM37, WNT2B
miR-4423-3p (miRNAs w/seed UAGGCAC)		mature microrna		1.342	0.0488	ADAMTS5, ANKRD50, APP, CAVIN4, CCL28, CTNNA3, CYP27C1, EMP1, FGD4, IGSF1, IRS4, KCTD9, MARCKSL1, PEX11A, SIX1, SLC6A20, SPOCK1, TALDO1, TMEM37, WNK3
miR-548av-3p (miRNAs w/seed AAACUGC)		mature microrna		0	0.0491	ACBD7, CAVIN4, DEUP1, ERH, FBRSL1, FGF18, GPA33, HMGB1, HNRNPA1, HNRNPU, LYPD6B, MAPK8IP1, PRSS23, RAN, SLC26A4, SPTSSB
SPDEF		transcription regulator		1	0.0493	CDH2, COL4A5, ITGA6, PRKCA
PLAU		peptidase			0.0493	BCL2L1, NPY, S100A8, SLPI
arachidonic acid		chemical - endogenous mammalian		-0.836	0.0493	BCL2A1, ELOVL6, FAS, IL2, TNFRSF1B
LDLR		transporter			0.0493	ACLY, ELOVL6, IL2, PPARGC1A, SELE
miR-133a-3p (and other miRNAs w/seed UUGGUCC)		mature microrna		0.293	0.0494	ADAMTS5, AGRP, BCL2L1, CBLN2, CDK5R1, CDKL2, CNKSR2, DCBLD1, EFNA3, ELF2, GARNL3, GPM6A, KCNQ1, LPIN2, PTBP2, RAI14, RDH16, SLC6A20, SOX4, SQOR, TAGLN2, TGFBR1, THNSL1, TMEM213, ZBBX
miR-6865-3p (and other miRNAs w/seed CACCCUC)		mature microrna		0.655	0.0496	ARPC3, CCL19, CDKL2, FBRSL1, GSC, HNRNPA1, ITGA8, KLF1, MAOB, MAP1LC3A, MAPK8IP1, MAT1A, MKRN2, PDGFD, POGZ, RGS14, STUM, TMED9, TTC38, UPB1, UPK3BL1
miR-1896 (and other miRNAs w/seed GGUGGGU)		mature microrna		-0.457	0.0499	ACBD7, ADAM33, AMPH, ARHGAP17, CALM1 (includes others), CCDC146, CCL28, CHD3, CLIP3, CMIP, COL4A5, CUL5, EFNA3, ELF5, ENTPD2, EPN2, FGF18, GP2, GPD2, KCNK12, KDM5B, LRRC4B, LYPD6B, MAP1LC3A, MAT1A, MISP, MYADM, NRG1, RNF181, ROBO2, RTN2, SCARA3, SGK2, SHMT1, SLC7A5, SLCO1A2, SSH2, TMED9, TMEM213, TNFRSF13C, TNK2, TNS4, ZNF385B
