# Supplementary material for: Subclinical endometritis in dairy cattle is associated with distinct mRNA expression patterns in blood and endometrium
Source: PLoS One. 2019 Aug 2;14(8):e0220244. doi: 10.1371/journal.pone.0220244 (PMC6677313; doi:10.1371/journal.pone.0220244)
Supplement: S10 Table — (XLSX) [file pone.0220244.s016.xlsx]

## Sheet: Feuil1
ID	Analysis	Molecules in Network	Score	Focus Molecules	Top Diseases and Functions
1	20180202_WBC_DD_Lim_IPA - 2018-02-02 02:50 PM	AQP9, ATXN10, CCDC94, CEP55, CEP162, Cg, EFEMP1, FKBP1B, FSH, G protein, GRK5, Gsk3, IGF2, IKBIP, Insulin, ITPR2, KIAA2013, KNOP1, KPNB1, Lh, MAP7D3, P38 MAPK, PARD3, PARD6B, PDF, SELENOP, SMURF1, SRD5A1, TEX14, TPM2, TRAPPC13, trypsin, ULK2, voltage-gated calcium channel, ZCCHC17	45	26	Endocrine System Development and Function, Lipid Metabolism, Small Molecule Biochemistry
2	20180202_WBC_DD_Lim_IPA - 2018-02-02 02:50 PM	26s Proteasome, ACTL6A, AKR1B1, caspase, CSTB, CXCL8, cytochrome C, DNAJC22, FOXRED1, HCFC1, Hdac, Histone h3, Histone h4, HSP, Hsp70, Hsp90, HSPB8, IKK (complex), MITF, MYL12B, MYL6B, ORC3, OSGIN1, Pkc(s), PLXDC2, POLK, RRAGD, SRR, STX2, TACC2, THAP7, TTC5, Ubiquitin, XIST, ZNF420	38	23	Hereditary Disorder, Organismal Injury and Abnormalities, Amino Acid Metabolism
3	20180202_WBC_DD_Lim_IPA - 2018-02-02 02:50 PM	Actin, ADCY, ADRB, Alpha catenin, CACNA1D, Cadherin, CALD1, Calmodulin, CAMK2A, CaMKII, CDH10, CPSF4, Creb, CTDSPL, CTNND1, DCX, Erm, F Actin, FAM120B, GSTM3, IGF2BP3, MCAM, NMDA Receptor, NRXN1, PARVB, PI3K (complex), Pka, Proinsulin, SCG5, SLIT3, SMYD2, SRC (family), SRM, STARD3, Tropomyosin	29	19	Cell-To-Cell Signaling and Interaction, Cellular Assembly and Organization, Cancer
4	20180202_WBC_DD_Lim_IPA - 2018-02-02 02:50 PM	ATPase, CCDC92, CD3, CDH1, chemokine, CLEC6A, CSF1R, CXCL12, ETS2, Focal adhesion kinase, G protein alphai, GALNT2, Gpcr, GTPase, KIF20B, Mapk, MR1, NME1, p85 (pik3r), PKP4, PLEKHA5, PPFIBP1, Rac, RALBP1, Ras, Ras homolog, RPL38, Shc, STAT5a/b, TCR, VCAM1, Vegf, ZFYVE9, ZMYND10, ZNF133	29	19	Cellular Movement, Cellular Function and Maintenance, Cell-To-Cell Signaling and Interaction
5	20180202_WBC_DD_Lim_IPA - 2018-02-02 02:50 PM	ARHGEF5, ASPDH, AUTS2, BCORL1, CCDC141, COX6B1, E2F6, ENDOV, H19, Hat, HSPB1, HSPBAP1, Ifi202b, miR-3612 (and other miRNAs w/seed GGAGGCA), miR-6756-5p (and other miRNAs w/seed GGGUGGG), MYC, NFYC, PHF21A, PNPT1, POU6F2, RGSL1, Rn5s, RYBP, SEPHS2, SMC1B, SPAG6, SPAG17, SRM, TEX29, TMEM126A, TULP3, WDR5, WDR53, ZMYND10, ZNF362	25	17	Cellular Growth and Proliferation, Hematological System Development and Function, Cancer
6	20180202_WBC_DD_Lim_IPA - 2018-02-02 02:50 PM	ACVR2B, AMPK, C3AR1, CLEC4D, Collagen Alpha1, Cyclin A, DOCK3, DUSP14, GADD45G, HEATR1, HISTONE, HRH1, ID3, Ifn, IFN Beta, Ifnar, Iga, IgG, IgG1, Igg3, IgG2a, Igm, IL12 (complex), IL12 (family), IL15RA, Immunoglobulin, Interferon alpha, Jnk, KIR3DL2, NUP98, OAS1, OSBP2, PARP, PIGR, TOB1	23	16	Humoral Immune Response, Protein Synthesis, Hematological System Development and Function
7	20180202_WBC_DD_Lim_IPA - 2018-02-02 02:50 PM	ALPK3, ARID3B, ART5, ATN1, ATOH8, BDH2, BICDL1, CTTNBP2NL, Cytoplasmic Dynein, DYNC1H1, Dync1i2, DYNLRB2, DYNLT1, ECHDC3, ERFE, ETFB, GABRD, GAD1, HDAC6, KAT6B, KLK8, LTBP2, MAP7D3, miR-3083-5p (and other miRNAs w/seed GGCUGGG), NAV2, NRG1, PFKL, PITPNM1, PLEKHA5, RAB11B, SLC1A4, SSPO, WDR34, WDR60, ZNF205	23	16	Connective Tissue Disorders, Developmental Disorder, Hereditary Disorder
8	20180202_WBC_DD_Lim_IPA - 2018-02-02 02:50 PM	AOX1, ARNT2, ASB11, ATP1A3, C2orf68, CCDC85C, CD300E, CD300LB, CD3EAP, CDHR5, CRISP2, FIGLA, GNE, JMJD8, KIFC2, KRT78, LDLRAD3, miR-425-3p (miRNAs w/seed UCGGGAA), miR-4723-5p (and other miRNAs w/seed GGGGGAG), NLGN2, PADI3, PCDHB11, POLR1D, POLR3D, RGS6, RGS10, SCRN1, SMG6, SNX33, SYT7, TACC3, TEAD3, TMTC2, TNFRSF9, TNNT2	21	15	Cell Cycle, Cell Death and Survival, Endocrine System Disorders
9	20180202_WBC_DD_Lim_IPA - 2018-02-02 02:50 PM	ACMSD, CFAP53, CMA1, CPA3, CYP4F2, DUSP5, DUSP11, ECI2, EGLN2, FAM117A, FETUB, FXR ligand-FXR-Retinoic acid-RXRα, GATA2, GLA, GPANK1, GRTP1, GUSB, Hamp/Hamp2, HIF1AN, Hmga2, HNF4A, MRPS35, NCOA, NR1I2, NUDT2, PIGS, PNMA1, PTPN18, SCAND1, SLIRP, Sod, SSTR2, SSTR4, TBC1D9, ZSCAN5A	21	15	Cell Cycle, Reproductive System Development and Function, Cardiovascular Disease
10	20180202_WBC_DD_Lim_IPA - 2018-02-02 02:50 PM	AHNAK, ARL3, ARMC10, ASTN2, DMTF1, F5, FAM208B, FAM20C, FLRT2, GATM, ING2, ING5, L3MBTL1, LRRC28, MDH2, mir-15, mir-23, mir-133, mir-515, miR-545-3p (miRNAs w/seed CAGCAAA), MYOF, NFATC1, PIDD1, PTCD2, RFC4, SALL2, SCPEP1, SERPINC1, SPARCL1, ST13, TACC2, TP53, TRIM32, ZBTB40, ZNF292	21	15	Cancer, Hematological Disease, Immunological Disease
11	20180202_WBC_DD_Lim_IPA - 2018-02-02 02:50 PM	BBS4, CARD10, CD36, COL6A1, COL7A1, collagen, CYGB, DSC2, estrogen receptor, Growth hormone, HDL, HDL-cholesterol, hemoglobin, histone deacetylase, Hsp27, IL1, IL23, JUN/JUNB/JUND, KIF7, LDL, LTF, N-Cadherin, N-cor, NFkB (complex), Nos, Nr1h, Rxr, SAA, SCARB1, SIVA1, SLC11A2, Sod, TBC1D2, THBS1, Tnf receptor	19	14	Lipid Metabolism, Molecular Transport, Small Molecule Biochemistry
12	20180202_WBC_DD_Lim_IPA - 2018-02-02 02:50 PM	APOBEC1, AR, ATP6AP1L, CACUL1, DNA-methyltransferase, DNAH7, DNAH8, DNAJB11, EGFR, FAM193B, G-protein beta, G-protein gamma, GPR183, HEG1, HIST1H2AA, HSPB3, LDL, LPAR3, LTB4R2, MAPK15, MASP2, miR-486-3p (and other miRNAs w/seed GGGGCAG), miR-92a-2-5p (miRNAs w/seed GGUGGGG), MON2, NRP2, OSBPL6, P2RY6, PIGQ, Pik3r, PRTG, RRP9, SIPA1, SLC45A3, TMEM35B, TTC38	19	14	Organ Morphology, Reproductive System Development and Function, RNA Post-Transcriptional Modification
13	20180202_WBC_DD_Lim_IPA - 2018-02-02 02:50 PM	ABHD11, ACP1, ADGRB1, ADRB2, Ap2b1, CADPS, Calcineurin A, CALM1 (includes others), CCDC96, CCR10, CDCA2, Cng Channel, CNGA4, DRD4, G-protein beta, G-protein gamma, GGACT, GPR141, GRB2, GRK, HMGN5, KIAA1549L, miR-3913-5p (and other miRNAs w/seed UUGGGAC), miR-6828-5p (miRNAs w/seed GGAAGCA), MYRFL, PANX2, Pik3r, POLR3E, PPP1CA, PPP1CC, PPP1R36, PTGER1, PTPN2, ZFYVE9, ZNF667	19	14	Post-Translational Modification, Inflammatory Disease, Ophthalmic Disease
14	20180202_WBC_DD_Lim_IPA - 2018-02-02 02:50 PM	Adaptor protein 2, AIFM3, BCL2, BCO1, C2orf80, CFAP100, Ck2, CLCN3, CYCS, FMC1, histone deacetylase, HOXA2, HOXA6, HOXB7, LTF, Meis1, MEIS1, miR-146a-5p (and other miRNAs w/seed GAGAACU), miR-3140-3p (miRNAs w/seed GCUUUUG), miR-3974 (miRNAs w/seed AAGGUCA), miR-6723-5p (miRNAs w/seed UAGUCCG), NMT2, NPDC1, OOEP, OSGIN1, PBX1, PF4, PTER, RNA polymerase II, STARD10, TARBP1, TMEM163, TMEM232, Tropo…	19	14	Hematological System Development and Function, Hematopoiesis, Lymphoid Tissue Structure and Development
15	20180202_WBC_DD_Lim_IPA - 2018-02-02 02:50 PM	ADAMTS2, ANK3, Ap1, Calcineurin protein(s), calpain, CBLB, Collagen type III, Collagen type IV, CST6, Ecm, ECM1, ERK, Fgf, GABP, GP5, Integrin, KLF15, Laminin1, Metalloprotease, Mmp, Nfat (family), OSMR, PF4, Pro-inflammatory Cytokine, SEMA3C, Serine Protease, Smad, Spectrin, SPRED1, TCF, Tgf beta, Tlr, TLR2, Tnf (family), ZSCAN12	17	13	Infectious Diseases, Organismal Injury and Abnormalities, Renal and Urological Disease
16	20180202_WBC_DD_Lim_IPA - 2018-02-02 02:50 PM	ARHGAP32, BCR (complex), C2, C3, C1q, C1R, C3-Cfb, CD1A, CFB, CFH, Collagen(s), Complement component 1, elastase, ERK1/2, Fc gamma receptor, Fcer1, FCGR3A/FCGR3B, Fibrin, Fibrinogen, Gm-csf, HLA-DR, Ige, Ikb, Laminin (complex), MHC Class II (complex), MTUS1, NfkB1-RelA, PLC gamma, Rsk, SERPING1, Smad1/5/8, SYK/ZAP, SYNE2, TRPM2, VAV	15	12	Ophthalmic Disease, Organismal Injury and Abnormalities, Developmental Disorder
17	20180202_WBC_DD_Lim_IPA - 2018-02-02 02:50 PM	AAAS, ABCA3, CORO2A, CYB5R2, DHRS7, DLGAP5, DNAJC1, DOCK4, EIF3G, EMC3, EMC4, EMC6, EMC9, ESR1, EVA1C, GOLGA2, LARS, MPP6, NTRK1, NUDT21, NUP88, NUP205, OSBPL8, PDZD8, PHLDB1, PNPLA6, POLR3A, SCARB2, SHC3, SPTLC2, SRM, TBL2, TCTN2, TEX264, YTHDC2	15	12	Developmental Disorder, Endocrine System Disorders, Neurological Disease
18	20180202_WBC_DD_Lim_IPA - 2018-02-02 02:50 PM	CD163L1, CHRM5, DMAC1, FARP2, FRMD4A, GPR179, IFNL3, IL13, ISYNA1, KRT80, KRT83, LHX2, LPAR2, LTB4R2, LY6G6D, MICALL2, miR-1246 (miRNAs w/seed AUGGAUU), miR-6825-5p (and other miRNAs w/seed GGGGAGG), miR-874-5p (miRNAs w/seed GGCCCCA), OR6A2, OSBPL5, Relaxin, RIN2, SAMSN1, SIGIRR, SLC28A3, ST14, STAP2, STAT5A, TCN1, TNFRSF18, TNFRSF25, TRIM3, ZNF814, ZNF280B	14	11	Cell Morphology, Hair and Skin Development and Function, Cellular Development
19	20180202_WBC_DD_Lim_IPA - 2018-02-02 02:50 PM	AFAP1L2, Akt, Alp, APLP2, ATOH1, atypical protein kinase C, Collagen type I, DOCK4, Dynamin, Gap, GUCY1A2, Il8r, IRAK2, MAP2K1/2, Mek, Mlc, MMACHC, MRAS, Notch, NOTCH4, p70 S6k, Pak, Par6, Pdgf (complex), PDGF BB, PI3K (family), PI3K p85, Pld, PRKAA, PRKCI, Raf, Rap1, Rock, Secretase gamma, Sos	12	10	Cellular Development, Cancer, Cellular Assembly and Organization
