# Supplementary material for: Subclinical endometritis in dairy cattle is associated with distinct mRNA expression patterns in blood and endometrium
Source: PLoS One. 2019 Aug 2;14(8):e0220244. doi: 10.1371/journal.pone.0220244 (PMC6677313; doi:10.1371/journal.pone.0220244)
Supplement: S12 Table — (XLSX) [file pone.0220244.s018.xlsx]

## Sheet: Feuil1
Ingenuity Canonical Pathways	-log(p-value)	Ratio	z-score	Molecules	# Molecules
Complement System	6.39	0.189	1.633	CFB, C2, C3, C1R, SERPING1, C3AR1, CFH	7
Thyroid Cancer Signaling	2.77	0.1		CXCL12, MRAS, CDH1, CXCL8	4
Role of Pattern Recognition Receptors in Recognition of Bacteria and Viruses	2.69	0.0511	2	OAS1, C3, CLEC6A, PRKCI, TLR2, C3AR1, CXCL8	7
Epithelial Adherens Junction Signaling	2.54	0.0479		PARD3, MRAS, MYL6B, CDH1, NOTCH4, CTNND1, ACVR2B	7
IL-8 Signaling	2.38	0.0406	1.134	MRAS, MYL12B, CSTB, PRKCI, CDH1, IRAK2, VCAM1, CXCL8	8
Acute Phase Response Signaling	2.18	0.0412	2	CFB, C2, C3, MRAS, C1R, SERPING1, OSMR	7
PI3K Signaling in B Lymphocytes	2.16	0.0462	1.633	ITPR2, C3, MRAS, PRKCI, CAMK2A, CARD10	6
Inhibition of Angiogenesis by TSP1	2.03	0.0882		CD36, GUCY1A2, THBS1	3
Cleavage and Polyadenylation of Pre-mRNA	2	0.167		CPSF4, NUDT21	2
Hepatic Fibrosis / Hepatic Stellate Cell Activation	1.96	0.0374		COL7A1, COL6A1, LHX2, MYL6B, VCAM1, IGF2, CXCL8	7
2-amino-3-carboxymuconate Semialdehyde Degradation to Glutaryl-CoA	1.89	1		ACMSD	1
IL-15 Signaling	1.78	0.0526		MRAS, IL15RA, VCAM1, CXCL8	4
CXCR4 Signaling	1.69	0.0364	0	CXCL12, ITPR2, MRAS, MYL12B, MYL6B, PRKCI	6
Role of Macrophages, Fibroblasts and Endothelial Cells in Rheumatoid Arthritis	1.69	0.0288		CXCL12, MRAS, PRKCI, IRAK2, TLR2, CAMK2A, VCAM1, FCGR3A/FCGR3B, CXCL8	9
eNOS Signaling	1.61	0.0349		ITPR2, AQP9, GUCY1A2, CNGA4, CHRM5, PRKCI	6
Sperm Motility	1.61	0.0394	2.236	ITPR2, GUCY1A2, CNGA4, MRAS, PRKCI	5
Spermidine Biosynthesis I	1.59	0.5		SRM	1
Glycine Degradation (Creatine Biosynthesis)	1.59	0.5		GATM	1
TGF-β Signaling	1.58	0.046		MRAS, SMURF1, ZFYVE9, ACVR2B	4
Bladder Cancer Signaling	1.57	0.0455		MRAS, CDH1, THBS1, CXCL8	4
HER-2 Signaling in Breast Cancer	1.57	0.0455		PARD3, MRAS, PARD6B, PRKCI	4
Cellular Effects of Sildenafil (Viagra)	1.56	0.0382		ITPR2, GUCY1A2, MYL12B, MYL6B, CACNA1D	5
Gα12/13 Signaling	1.51	0.037	-0.447	CDH10, MRAS, MYL12B, MYL6B, CDH1	5
Melanoma Signaling	1.47	0.0545		MRAS, CDH1, MITF	3
Agranulocyte Adhesion and Diapedesis	1.42	0.0314		CXCL12, PF4, HRH1, MYL6B, VCAM1, CXCL8	6
Opioid Signaling Pathway	1.42	0.0289	1.134	GRK5, ITPR2, MRAS, RGS6, PRKCI, CAMK2A, CACNA1D	7
L-serine Degradation	1.42	0.333		SRR	1
NRF2-mediated Oxidative Stress Response	1.4	0.0311	2	MRAS, GSTM3, HSPB8, AOX1, PRKCI, SCARB1	6
Signaling by Rho Family GTPases	1.34	0.0278	-0.447	PARD3, CDH10, MRAS, MYL12B, MYL6B, PRKCI, CDH1	7
Neuroinflammation Signaling Pathway	1.31	0.0257	1.89	CXCL12, IRAK2, GABRD, TLR2, VCAM1, CSF1R, ACVR2B, CXCL8	8
Thrombin Signaling	1.31	0.0294	0.816	ITPR2, MRAS, MYL12B, MYL6B, PRKCI, CAMK2A	6
α-tocopherol Degradation	1.3	0.25		CYP4F2	1
Fatty Acid β-oxidation III (Unsaturated, Odd Number)	1.3	0.25		ECI2	1
